# Supplementary material for: Integrated analysis of microRNA regulatory network in nasopharyngeal carcinoma with deep sequencing
Source: J Exp Clin Cancer Res. 2016 Jan 22;35:17. doi: 10.1186/s13046-016-0292-4 (PMC4722718; doi:10.1186/s13046-016-0292-4)
Supplement: Additional file 1: Table S1. — The genes targeted by downregulated miRNAs. Table S2. The genes targeted by upregulated miRNAs. (XLS 113 kb) [file 13046_2016_292_MOESM1_ESM.xls]

## Sheet: Table 1
Table S1. The genes targeted by downregulated miRNAs.
TranscriptID	Symbol
NM_032223	PCNXL3
NM_006137	CD7
NM_004584	RAD9A
NM_198963	DHX57
NM_148966	TNFRSF25
NM_001105513	TTC21A
NM_012244	SLC7A8
NM_014219	KIR2DL2
NM_148177	FBXO32
NM_001190730	RALGPS1
NM_002379	MATN1
NM_152515	CKAP2L
NM_012423	RPL13A
NM_023033	METTL1
NM_152663	RALGPS2
NM_152906	TANGO2
NM_001122951	DARC
NM_031232	NECAB3
NM_031231	NECAB3
NM_001165418	SLC25A11
NM_003170	SUPT6H
NM_001278790	GORASP1
NM_001159323	PLA2G4C
NM_001242488	ZSWIM8
NM_001127891	MMP2
NM_001080542	FBF1
NM_001126241	TP73
NM_012133	COPG2
NM_001080509	TSPAN11
NM_001377	DYNC2H1
NM_020535	KIR2DL5A
NM_001144827	RPUSD4
NM_001242354	ODF2
NM_022459	XPO4
NM_130384	ATRIP
NM_032488	CNFN
NM_001009894	C12orf29
NM_001282450	ESRRA
NM_001083621	ZBTB40
NM_001204286	MUC1
NM_017829	CECR5
NM_018049	PLEKHJ1
NM_003880	WISP3
NM_004573	PLCB2
NM_201265	UBL7
NM_001167880	LHPP
NM_001204188	TP73
NM_198180	QRFP
NM_000245	MET
NM_005706	TSSC4
NM_012201	GLG1
NM_012219	MRAS
NM_001130410	ACAA1
NM_002405	MFNG
NM_030613	ZFP2
NM_138360	LRRC16B
NM_000999	RPL38
NM_152266	C19orf40
NM_005541	INPP5D
NM_016068	FIS1
NM_173659	RPUSD3
NM_001160011	ST6GALNAC3
NM_001570	IRAK2
NM_001014	RPS10
NM_000066	C8B
NM_001199771	RDH5
NM_173649	C2orf61
NM_172109	KCNQ2
NM_001123066	MAPT
NM_001123066	MAPT
NM_022372	MLST8
NM_001184815	CEACAM1
NM_001184813	CEACAM1
NM_139136	KCNC2
NM_130773	CNTNAP5
NM_001282171	KIR3DS1
NM_001284423	MYRIP
NM_198241	EIF4G1
NM_001198812	MSANTD3-TMEFF1
NM_001276293	NISCH
NM_181307	MRPL52
NM_181306	MRPL52
NM_181304	MRPL52
NM_004964	HDAC1
NM_001024466	SOD2
NM_001171132	FAM3A
NM_001142643	CASKIN2
NM_001145771	GPR56
NM_002575	SERPINB2
NM_004530	MMP2
NM_032281	ELAVL3
NM_006159	NELL2
NM_015319	TENC1
NM_001286441	EXD1
NM_175868	MAGEA6
NM_001271889	CIB2
NM_001271888	CIB2
NM_173525	C11orf42
NM_001244995	TMPRSS13
NM_001145772	GPR56
NM_003001	SDHC
NM_017899	TESC
NM_001126240	TP73
NM_001145440	TYW1B
NM_005135	SLC12A6
NM_207408	C5orf48
NM_207397	CD164L2
NM_207387	FAM211A
NM_024816	RABEP2
NM_001195082	TEX22
NM_001988	EVPL
NM_001171629	VEGFA
NM_013393	FTSJ2
NM_172087	TNFSF13
NM_001190455	CHRNA7
NM_001126337	TUFT1
NM_181876	PPP2R2C
NM_007040	HNRNPUL1
NM_024619	FN3KRP
NM_002904	NELFE
NM_003635	NDST2
NM_001014811	ME3
NM_153707	FAM154A
NM_183375	PRSS48
NM_024789	TMEM180
NM_000561	GSTM1
NM_178438	LCE5A
NM_018397	CHDH
NM_079423	MYL6
NM_015114	ANKLE2
NM_014992	DAAM1
NM_016173	HEMK1
NM_006561	CELF2
NM_001007593	SMPD1
NM_001145153	TMEM71
NM_001174147	LMX1B
NM_001098794	FAM160A2
NM_001205260	TP53TG3C
NM_001205260	TP53TG3C
NM_001205260	TP53TG3C
NM_013345	GPR132
NM_002869	RAB6A
NM_002856	PVRL2
NM_001173533	DGCR2
NM_175840	SMOX
NM_175839	SMOX
NM_001165136	HERC6
NM_001099279	FOXD4L2
NM_001099279	FOXD4L2
NM_004183	BEST1
NM_152443	RDH12
NM_173843	IL1RN
NM_173842	IL1RN
NM_173841	IL1RN
NM_001243646	CD2BP2
NM_001126334	FOXD4L5
NM_001164673	DOK7
NM_001134441	ZNF502
NM_001134440	ZNF502
NM_001204296	MUC1
NM_001164715	ZNF605
NM_001164638	ENDOV
NM_001143941	RBM24
NM_006615	CAPN9
NM_015221	DNMBP
NM_001287182	HNF4A
NM_014218	KIR2DL1
NM_032679	ZNF577
NM_012435	SHC2
NM_054033	FKBP1B
NM_001812	CENPC
NM_182601	PLEKHS1
NM_001197129	SYS1
NM_002906	RDX
NM_001712	CEACAM1
NM_005185	CALML3
NM_004952	EFNA3
NM_198474	OLFML1
NM_152221	CSNK1E
NM_031899	GORASP1
NM_001080	ALDH5A1
NM_021923	FGFRL1
NM_024718	RABL6
NM_001282880	ZNF502
NM_001165938	STARD3
NM_001198624	TNFSF13
NM_001282667	MICAL2
NM_001257326	APBB1
NM_001165417	SLC25A11
NM_001203252	MAPT
NM_152494	DCST1
NM_173201	ATP2A1
NM_001646	APOC4
NM_016598	ZDHHC3
NM_020185	DUSP22
NM_014512	KIR2DS1
NM_001099438	ZNF30
NM_001258355	HNF4A
NM_001134442	ZNF502
NM_001164	APBB1
NM_001282191	ZC3HC1
NM_144732	HNRNPUL1
NM_005260	GDF9
NM_001270491	RPL13A
NM_015388	YIPF3
NM_005291	GPR17
NM_004936	CDKN2B
NM_001148	ANK2
NM_017410	HOXC13
NM_014513	KIR2DS5
NM_178233	OTOP3
NM_004953	EIF4G1
NM_001242740	LOC100507462
NM_148970	TNFRSF25
NM_148967	TNFRSF25
NM_148965	TNFRSF25
NM_175054	HIST4H4
NM_152320	ZNF641
NM_001267035	PWWP2A
NM_001037804	DEFB130
NM_014789	ZNF623
NM_022555	HLA-DRB3
NM_018075	ANO10
NM_002036	DARC
NM_002212	EIF6
NM_012232	PTRF
NM_003820	TNFRSF14
NM_001197104	KMT2A
NM_001135179	ZDHHC3
NM_018712	ELMOD1
NM_001085049	MRAS
NM_030820	COL21A1
NM_001184748	PAFAH1B2
NM_001136041	HDAC11
NM_001130413	SCNN1D
NM_001261400	PSMD9
NM_002813	PSMD9
NM_005707	PDCD7
NM_001032293	ZNF207
NM_001114380	ITGAL
NM_174887	IFT20
NM_001199174	MLST8
NM_001199173	MLST8
NM_000744	CHRNA4
NM_004324	BAX
NM_001012361	WDR31
NM_003790	TNFRSF25
NM_001145770	GPR56
NM_005117	FGF19
NM_005933	KMT2A
NM_013427	ARHGAP6
NM_013423	ARHGAP6
NM_001276349	C1orf100
NM_170754	TENC1
NM_016823	CRK
NM_001168271	GPR156
NM_001165927	MKS1
NM_003780	B4GALT2
NM_001174146	LMX1B
NM_005533	IFI35
NM_033070	CECR5
NM_015533	DAK
NM_001080436	WTIP
NM_001206999	CIT
NM_001270520	DAAM1
NM_006347	PPIH
NM_014804	KIAA0753
NM_001082968	TOM1L2
NM_001146312	MYOCD
NM_001204834	ANO10
NM_016841	MAPT
NM_001145110	NELL2
NM_001543	NDST1
NM_203494	USP50
NM_015187	SEL1L3
NM_003162	STRN
NM_018671	UNC45A
NM_001627	ALCAM
NM_152657	GGN
NM_001077637	WTH3DI
NM_012188	FOXI1
NM_006105	RAPGEF3
NM_001257323	APBB1
NM_198504	PAQR9
NM_001164213	LRCH1
NM_001164211	LRCH1
NM_001195257	LOC100133267
NM_001195257	LOC100133267
NM_001258008	ZCWPW1
NM_021966	TCL1A
NM_003331	TYK2
NM_005910	MAPT
NM_005910	MAPT
NM_001204289	MUC1
NM_145657	GSX1
NM_001031700	FAM198B
NM_001173988	RABL6
NM_001271712	SLC2A8
NM_001271711	SLC2A8
NM_001204833	ANO10
NM_001024465	SOD2
NM_021806	FAM3A
NM_018950	HLA-F
NM_018950	HLA-F
NM_018950	HLA-F
NM_018950	HLA-F
NM_018950	HLA-F
NM_018950	HLA-F
NM_001784	CD97
NM_001780	CD63
NM_005755	EBI3
NM_138940	CD200R1
NM_138939	CD200R1
NM_001282311	FAM3A
NM_001204189	TP73
NM_000379	XDH
NM_053049	UCN3
NM_020977	ANK2
NM_001171133	FAM3A
NM_017912	HERC6
NM_019101	APOM
NM_019101	APOM
NM_019101	APOM
NM_004116	FKBP1B
NM_001205265	TP53TG3B
NM_001205265	TP53TG3B
NM_004891	MRPL33
NM_022146	NPFFR1
NM_052843	OBSCN
NM_001243280	ALCAM
NM_001173453	TFCP2
NM_001173452	TFCP2
NM_015321	CRTC1
NM_014580	SLC2A8
NM_022473	ZNF106
NM_002456	MUC1
NM_001923	DDB1
NM_002032	FTH1
NM_178859	SLC51B
NM_178849	HNF4A
NM_005421	TAL2
NM_001130965	SUN1
NM_172208	TAPBP
NM_178557	NAT8L
NM_178554	KY
NM_000490	AVP
NM_001165937	STARD3
NM_025031	C7orf69
NM_031475	ESPN
NM_145256	LRRC25
NM_144769	FOXI1
NM_001204285	MUC1
NM_001077527	JRK
NM_053277	CLIC6
NM_080549	PTPN6
NM_078481	CD97
NM_020803	KLHL8
NM_198317	KLHL17
NM_181689	NNAT
NM_001465	FYB
NM_080833	RBBP8NL
NM_015037	ZSWIM8
NM_021184	C6orf47
NM_021184	C6orf47
NM_021184	C6orf47
NM_021184	C6orf47
NM_176883	TAS2R41
NM_032127	FAM160A2
NM_001177716	KLF11
NM_004260	RECQL4
NM_172208	TAPBP
NM_172208	TAPBP
NM_001130722	AHCYL2
NM_016506	KBTBD4
NM_001077621	VPS37D
NM_015202	KIAA0556
NM_003692	TMEFF1
NM_032995	ARHGEF4
NM_001130723	AHCYL2
NM_001098532	RAPGEF3
NM_001204294	MUC1
NM_199244	FOXD4L4
NM_001278789	GORASP1
NM_005262	GFER
NM_001242867	KIR3DL2
NM_175742	MAGEA2
NM_015670	SENP3
NM_014592	KCNIP1
NM_002255	KIR2DL4
NM_002255	KIR2DL4
NM_003335	UBA7
NM_016263	FZR1
NM_016478	ZC3HC1
NM_001143980	CCDC154
NM_001204187	TP73
NM_001203252	MAPT
NM_024409	NPPC
NM_001142961	LPAR5
NM_007245	ATXN2L
NM_007335	DLEC1
NM_001145109	NELL2
NM_001145108	NELL2
NM_001115152	CD300LD
NM_005189	CBX2
NM_203397	MBLAC1
NM_198182	GRHL1
NM_014460	CSDC2
NM_001123366	HMSD
NM_001128424	FAM198B
NM_001167670	TMEM239
NM_017931	TTC38
NM_004139	LBP
NM_001206994	PPP2R2C
NM_004204	PIGQ
NM_005884	PAK4
NM_198896	RAB6A
NM_171998	RAB39B
NM_145755	TTC21A
NM_153716	HSFY2
NM_153716	HSFY2
NM_007253	CYP4F8
NM_001160408	TULP3
NM_001142499	FLYWCH2
NM_005682	GPR56
NM_016239	MYO15A
NM_002156	HSPD1
NM_007214	SEC63
NM_198267	ING3
NM_181449	CD300E
NM_016212	TP53TG3
NM_178566	ZDHHC21
NM_015868	KIR2DL3
NM_001243246	LEPRE1
NM_002209	ITGAL
NM_001785	CDA
NM_001161440	PTPRH
NM_018095	KBTBD4
NM_017777	MKS1
NM_000577	IL1RN
NM_003543	HIST1H4H
NM_016841	MAPT
NM_001286082	TRMT112
NM_030959	OR12D3
NM_153437	ODF2
NM_153436	ODF2
NM_001099670	C8orf59
NM_080871	ASB10
NM_031455	CCDC3
NM_001123067	MAPT
NM_016835	MAPT
NM_016835	MAPT
NM_019101	APOM
NM_019101	APOM
NM_019101	APOM
NM_019101	APOM
NM_001136197	FZR1
NM_032795	RPUSD4
NM_000746	CHRNA7
NM_024661	CCDC51
NM_152609	CNST
NM_001204091	RPS10
NM_004176	SREBF1
NM_194294	IDO2
NM_016260	IKZF2
NM_021959	PPP1R11
NM_021959	PPP1R11
NM_144706	C2orf15
NM_001283235	TANGO2
NM_173807	C1orf101
NM_001166343	MFNG
NM_001012964	KLK6
NM_003808	TNFSF13
NM_001257382	SEC14L3
NM_020127	TUFT1
NM_001143906	TRAFD1
NM_001204297	MUC1
NM_153443	KIR3DL3
NM_001145132	C5orf52
NM_001145124	SPATA31C1
NM_001204191	TP73
NM_007178	STRAP
NM_007174	CIT
NM_139318	KCNH5
NM_000801	FKBP1A
NM_003204	NFE2L1
NM_000636	SOD2
NM_001584	MPPED2
NM_017984	ZCWPW1
NM_033542	SYS1
NM_020350	AGTRAP
NM_175742	MAGEA2
NM_001171706	RIPPLY1
NM_001085476	FOXD4L6
NM_175842	SMOX
NM_175841	SMOX
NM_016834	MAPT
NM_005675	DGCR6
NM_001134337	RNF24
NM_001143687	DCST1
NM_006855	KDELR3
NM_003279	TNNC2
NM_001080770	KIR2DL4
NM_174975	SEC14L3
NM_005226	S1PR3
NM_001243719	RAB6A
NM_001243718	RAB6A
NM_001139443	BEST1
NM_005064	CCL23
NM_000848	GSTM2
NM_001173476	SPEG
NM_001173534	DGCR2
NM_001171944	SUN1
NM_001172697	TSFM
NM_018645	HES6
NM_021630	PDLIM2
NM_006426	DPYSL4
NM_205545	LYPD2
NM_001282666	MICAL2
NM_145689	APBB1
NM_001170754	C1orf127
NM_001184740	CTTN
NM_001243425	TTC39C
NM_001167601	NEU4
NM_001167600	NEU4
NM_001142500	FLYWCH2
NM_001256347	SEMA5B
NM_004185	WNT2B
NM_021184	C6orf47
NM_021184	C6orf47
NM_021184	C6orf47
NM_017418	2015-12-01
NM_001284295	CHPF2
NM_032478	MRPL38
NM_052870	SNX18
NM_148899	FOXP2
NM_004629	FANCG
NM_006680	ME3
NM_001146289	LEPRE1
NM_012171	TSPAN17
NM_199335	FYB
NM_002977	SCN9A
NM_017682	BEST2
NM_001284426	MYRIP
NM_031492	RBM4B
NM_002905	RDH5
NM_000083	CLCN1
NM_080816	SIRPG
NM_005407	SALL2
NM_006804	STARD3
NM_025161	C17orf70
NM_025154	SUN1
NM_198897	FIBP
NM_018983	GAR1
NM_001420	ELAVL3
NM_138378	FDXACB1
NM_001099673	C8orf59
NM_001099672	C8orf59
NM_001243475	B9D1
NM_024640	YRDC
NM_000628	IL10RB
NM_003535	HIST1H3J
NM_005791	MPHOSPH10
NM_001347	DGKQ
NM_001167602	NEU4
NM_001204290	MUC1
NM_201264	NRP2
NM_145046	CALR3
NM_207340	ZDHHC24
NM_000968	RPL4
NM_001204190	TP73
NM_001749	CAPNS1
NM_002282	KRT83
NM_000358	TGFBI
NM_001127493	ANK2
NM_005828	DCAF7
NM_033497	HK1
NM_002693	POLG
NM_001199175	MLST8
NM_001282685	KCTD17
NM_001184781	DGCR2
NM_001951	E2F5
NM_001178006	SAA1
NM_000188	HK1
NM_006014	LAGE3
NM_170740	ALDH5A1
NM_001277198	CNIH4
NM_004285	H6PD
NM_001190991	CNPY2
NM_194325	ZNF30
NM_173588	IGSF22
NM_183238	ZNF605
NM_016834	MAPT
NM_005137	DGCR2
NM_001082575	RBFOX3
NM_001168485	ARMCX5
NM_001204192	TP73
NM_080741	NEU4
NM_000229	LCAT
NM_020400	LPAR5
NM_020387	RAB25
NM_019599	TAS2R1
NM_198242	EIF4G1
NM_013335	GMPPA
NM_001130037	ELMOD1
NM_003575	ZNF282
NM_001206995	PPP2R2C
NM_052858	MARVELD3
NM_052854	CREB3L1
NM_007337	DLEC1
NM_172088	TNFSF13
NM_198042	PDLIM2
NM_025243	SLC19A3
NM_001008701	LPHN1
NM_018083	ZNF358
NM_001194946	EIF4G1
NM_007219	RNF24
NM_002774	KLK6
NM_002904	NELFE
NM_001256348	SEMA5B
NM_002950	RPN1
NM_001142460	ASB10
NM_145270	C16orf11
NM_058190	FAM207A
NM_033396	TNKS1BP1
NM_153020	RBM24
NM_199244	FOXD4L4
NM_152864	NKAIN4
NM_001040195	AGTRAP
NM_001243224	RAD9A
NM_001190765	KLRF2
NM_001261843	ZNF623
NM_015352	POFUT1
NM_145027	KIF6
NM_153370	PI16
NM_003632	CNTNAP1
NM_000033	ABCD1
NM_001168357	PLA2G7
NM_001168325	TESC
NM_001167599	NEU4
NM_012293	PXDN
NM_001034837	KCNIP1
NM_000331	SAA1
NM_001860	SLC31A2
NM_030587	B4GALT2
NM_001098725	TCL1A
NM_025225	PNPLA3
NM_005386	NNAT
NM_001203251	MAPT
NM_001204186	TP73
NM_006939	SOS2
NM_015241	MICAL3
NM_002946	RPA2
NM_001172682	ZNF641
NM_001172681	ZNF641
NM_001204295	MUC1
NM_001080772	KIR2DL4
NM_005877	SF3A1
NM_001099437	ZNF30
NM_001143818	SERPINB2
NM_001894	CSNK1E
NM_000216	KAL1
NM_014650	ZNF432
NM_002842	PTPRH
NM_198451	FOXR2
NM_002153	HSD17B2
NM_006700	TRAFD1
NM_001142935	MXD3
NM_001199159	PI16
NM_003942	RPS6KA4
NM_004493	HSD17B10
NM_030959	OR12D3
NM_030959	OR12D3
NM_138969	SDR16C5
NM_001136198	FZR1
NM_019106	2015-09-03
NM_015093	TAB2
NM_003657	BCAS1
NM_153440	ODF2
NM_153439	ODF2
NM_032907	UBL7
NM_021926	ALX4
NM_001243722	TP53TG3D
NM_015460	MYRIP
NM_012314	KIR2DS4
NM_001099406	SLC39A6
NM_001161417	GPR17
NM_000850	GSTM4
NM_003041	SLC5A2
NM_001278340	KCNIP1
NM_012313	KIR2DS3
NM_004398	DDX10
NM_004396	DDX5
NM_001145774	GPR56
NM_014634	PPM1F
NM_031300	MXD3
NM_033210	ZNF502
NM_032289	PSD2
NM_001204292	MUC1
NM_001204291	MUC1
NM_001134338	RNF24
NM_001093725	MEX3A
NM_003844	TNFRSF10A
NM_015000	STK38L
NM_024807	TREML2
NM_001025231	KPRP
NM_000543	SMPD1
NM_182728	SLC7A8
NM_001143942	RBM24
NM_017444	CHRAC1
NM_001287049	FAM154A
NM_033500	HK1
NM_002286	LAG3
NM_002638	PI3
NM_024827	HDAC11
NM_182905	WASH1
NM_005363	MAGEA6
NM_016212	TP53TG3
NM_016212	TP53TG3
NM_001083588	E2F5
NM_001284284	VOPP1
NM_001284283	VOPP1
NM_001284282	VOPP1
NM_020318	PAPPA2
NM_002904	NELFE
NM_001126131	POLG
NM_017533	MYH4
NM_001256	CDC27
NM_001098482	CRTC1
NM_002831	PTPN6
NM_024098	CCDC86
NM_032324	NTPCR
NM_001312	CRIP2
NM_001080770	KIR2DL4
NM_000457	HNF4A
NM_002632	PGF
NM_002316	LMX1B
NM_001284307	ZNF106
NM_001082480	ZNF623
NM_152354	ZNF285
NM_152251	DEFB106A
NM_152251	DEFB106A
NM_133647	SLC12A6
NM_001145666	GLG1
NM_013245	VPS4A
NM_005206	CRK
NM_014622	VWA5A
NM_001142547	RPUSD3
NM_003848	SUCLG2
NM_001130720	AHCYL2
NM_001282501	MAGEA2
NM_001282501	MAGEA2
NM_001282587	H6PD
NM_016032	ZDHHC9
NM_001114091	CDC27
NM_182563	BRICD5
NM_005084	PLA2G7
NM_015266	SLC9A8
NM_012139	SERGEF
NM_001135590	ZNF577
NM_003087	SNCG
NM_023936	MRPS34
NM_001031711	ERGIC1
NM_016524	SYT17
NM_006133	DAGLA
NM_021959	PPP1R11
NM_021959	PPP1R11
NM_021959	PPP1R11
NM_001252093	MRAS
NM_001252092	MRAS
NM_021146	ANGPTL7
NM_005099	ADAMTS4
NM_001145664	RFX8
NM_025114	CEP290
NM_032266	C2orf16
NM_001006944	RPS6KA4
NM_182626	C2orf48
NM_003881	WISP2
NM_015190	DNAJC9
NM_016613	FAM198B
NM_032376	TMEM101
NM_033274	ADAM19
NM_144579	SFXN5
NM_130465	TSPAN17
NM_001204287	MUC1
NM_013289	KIR3DL1
NM_033378	CGB2
NM_032993	GAR1
NM_024817	THSD4
NM_001267776	IFT20
NM_001267775	IFT20
NM_012192	TIMM10B
NM_153609	TMPRSS6
NM_002084	GPX3
NM_001194947	EIF4G1
NM_198527	HDDC3
NM_138329	NLRP6
NM_001144068	ZNF772
NM_006110	CD2BP2
NM_023068	SIGLEC1
NM_001689	ATP5G3
NM_003610	RAE1
NM_207445	C15orf54
NM_001177718	KLF11
NM_145241	WDR31
NM_147156	SGMS1
NM_001203251	MAPT
NM_000102	CYP17A1
NM_001198623	TNFSF13
NM_001193321	IKBKE
NM_001145107	NELL2
NM_001161416	GPR17
NM_001161415	GPR17
NM_001160224	RNF170
NM_015134	MPRIP
NM_003254	TIMP1
NM_024677	NSUN7
NM_033260	FOXQ1
NM_152468	TMC8
NM_181305	MRPL52
NM_020238	INCENP
NM_025049	PIF1
NM_004317	ASNA1
NM_001256321	THTPA
NM_016026	RDH11
NM_005427	TP73
NM_030959	OR12D3
NM_030959	OR12D3
NM_001145396	ALDH16A1
NM_005653	TFCP2
NM_172208	TAPBP
NM_172208	TAPBP
NM_052927	PWWP2A
NM_006003	UQCRFS1
NM_033200	LMF2
NM_001242463	FBXO32
NM_001098507	ZNF207
NM_019032	ADAMTSL4
NM_003457	ZNF207
NM_001257392	CD63
NM_020362	PITHD1
NM_030796	VOPP1
NM_001256965	CCDC51
NM_001198622	TNFSF13
NM_138801	GALM
NM_001145773	GPR56
NM_001171134	FAM3A
NM_001203245	RPS10
NM_001136225	RCOR3
NM_001257401	CD63
NM_001284424	MYRIP
NM_001284352	KIAA1324
NM_032166	ATRIP
NM_001256346	SEMA5B
NM_199078	CNNM3
NM_012391	SPDEF
NM_001243704	ZBTB14
NM_001243702	ZBTB14
NM_001286051	FAM168A
NM_001137664	ANAPC7
NM_001607	ACAA1
NM_014921	LPHN1
NM_001256966	CCDC51
NM_001035258	RPL38
NM_001204184	TP73
NM_001130142	VWA5A
NM_138382	RIPPLY1
NM_198316	TENC1
NM_016508	CDKL3
NM_177965	C8orf37
NM_001252090	MRAS
NM_021959	PPP1R11
NM_018222	PARVA
NM_017623	CNNM3
NM_006383	CIB2
NM_001242791	FLJ45513
NM_024316	LENG1
NM_001014831	PAK4
NM_001015885	RAE1
NM_024693	ECHDC3
NM_001252650	RDH11
NM_001278198	CDK5RAP3
NM_182917	EIF4G1
NM_033496	HK1
NM_138443	HAUS1
NM_138387	G6PC3
NM_001284297	PLCB2
NM_001018016	MUC1
NM_015159	FAM168A
NM_001243093	FYB
NM_001142853	HES6
NM_020312	COQ9
NM_001278339	KCNIP1
NM_001142459	ASB10
NM_001037804	DEFB130
NM_006112	PPIE
NM_013237	PRELID1
NM_001242487	ZSWIM8
NM_001284306	ZNF106
NM_001408	CELSR2
NM_014870	ZBTB40
NM_152288	ORAI3
NM_024299	PPDPF
NM_001172767	FOXP2
NM_001161586	ME3
NM_152601	ZNF709
NM_198443	NRN1L
NM_015001	SPEN
NM_001204832	ANO10
NM_001286247	RALGPS2
NM_201524	GPR56
NM_058229	FBXO32
NM_015155	LARP4B
NM_181608	KRTAP19-2
NM_181607	KRTAP19-1
NM_001001923	OR5C1
NM_001099671	C8orf59
NM_178457	ZNF831
NM_002622	PFDN1
NM_000588	IL3
NM_001168482	ARMCX5
NM_001168480	ARMCX5
NM_001168479	ARMCX5
NM_001168478	ARMCX5
NM_014760	TATDN2
NM_001034838	KCNIP1
NM_001025077	CELF2
NM_003186	TAGLN
NM_001267813	TP53TG3
NM_001267813	TP53TG3
NM_001267813	TP53TG3
NM_153280	UBA1
NM_001080772	KIR2DL4
NM_181468	EIF6
NM_181466	EIF6
NM_001284425	MYRIP
NM_001012979	TCEAL5
NM_001282451	ESRRA
NM_001039508	SIRPG
NM_030981	RAB1B
NM_032310	C9orf89
NM_001282658	CCDC3
NM_002904	NELFE
NM_030959	OR12D3
NM_020794	LRRC7
NM_138439	FLYWCH2
NM_152596	EXD1
NM_001256967	CCDC51
NM_001256968	CCDC51
NM_001256969	CCDC51
NM_005804	DDX39A
NM_001014975	CFH
NM_198147	ABHD15
NM_001035511	SDHC
NM_001101387	PIRT
NM_024928	OBFC1
NM_001257391	CD63
NM_001257400	CD63
NM_001257390	CD63
NM_182762	MACC1
NM_001267037	SLC7A8
NM_153432	ODF2
NM_001283154	TANGO2
NM_033498	HK1
NM_003562	SLC25A11
NM_016452	CAPN9
NM_001700	AZU1
NM_024872	DOK3
NM_001286076	RPA2
NM_001286084	TRMT112
NM_001267778	IFT20
NM_080548	PTPN6
NM_001143823	ZBTB14
NM_001286265	MRS2
NM_054014	FKBP1A
NM_001267774	IFT20
NM_015373	CBY1
NM_205847	GMPPA
NM_199440	HSPD1
NM_012312	KIR2DS2
NM_153824	PYCR1
NM_012158	FBXL3
NM_199161	SAA1
NM_005750	C4orf6
NM_002904	NELFE
NM_002904	NELFE
NM_005018	PDCD1
NM_001257379	SEC14L3
NM_153604	MYOCD
NM_175914	HNF4A
NM_080627	SOGA1
NM_014375	FETUB
NM_014347	ZNF324
NM_145691	ATPAF2
NM_001243281	ALCAM
NM_024494	WNT2B
NM_001044392	MUC1
NM_005378	MYCN
NM_001207012	PGF
NM_001267810	EIF6
NM_003597	KLF11
NM_014853	SGSM2
NM_020753	CASKIN2
NM_016404	TRMT112
NM_014298	QPRT
NM_006803	AP3M2
NM_178336	MRPL52
NM_153748	KCNC2
NM_175733	SYT9
NM_005326	HAGH
NM_001287242	ARHGAP6
NM_145113	MAX
NM_145166	ZBTB47
NM_012242	DKK1
NM_153002	GPR156
NM_001278695	GPR132
NM_001278696	GPR132
NM_001257378	SEC14L3
NM_145307	RTKN2
NM_015328	AHCYL2
NM_004978	KCNC4
NM_144690	ZNF582
NM_018950	HLA-F
NM_145330	MRPL33
NM_206893	MS4A10
NM_014002	IKBKE
NM_024786	ZDHHC11
NM_018641	CHST12
NM_018556	SIRPG
NM_001258383	LOC100287534
NM_001258383	LOC100287534
NM_012448	STAT5B
NM_144649	TMEM71
NM_021959	PPP1R11
NM_152896	UHRF2
NM_001243795	CHST12
NM_001243794	CHST12
NM_001278655	RP11-290F20.3
NM_001083589	E2F5
NM_181538	GJC3
NM_001079526	IKZF2
NM_001276700	NLRP6
NM_001271023	ATRIP
NM_022838	ARMCX5
NM_004214	FIBP
NM_004451	ESRRA
NM_014945	ABLIM3
NM_032353	VPS25
NM_001018081	KIR2DL5B
NM_001720	BMP8B
NM_198923	MRGPRD
NM_001014832	PAK4
NM_001018017	MUC1
NM_021959	PPP1R11
NM_001283179	TANGO2
NM_001283215	TANGO2
NM_001283199	TANGO2
NM_001283186	TANGO2
NM_001206996	PPP2R2C
NM_024653	PRKRIP1
NM_172089	TNFSF12-TNFSF13
NM_146421	GSTM1
NM_020962	IGDCC4
NM_001243195	INPP5F
NM_001040427	HAGH
NM_001080463	DYNC2H1
NM_003039	SLC2A5
NM_001080487	PABPN1L
NM_001042495	SLC12A6
NM_001044391	MUC1
NM_001042595	TMEM91
NM_001098509	SGSM2
NM_001025076	CELF2
NM_001080400	PLIN4
NM_001042494	SLC12A6
NM_001031745	RIBC1
NM_001042497	SLC12A6
NM_001042496	SLC12A6
NM_001040445	ASB1
NM_001033551	TOM1L2
NM_001127500	MET
NM_001040704	DEFB106B
NM_001040704	DEFB106B
NM_001040694	INCENP
NM_001040196	AGTRAP
NM_001040194	AGTRAP
NM_001083591	CELF2
NM_001017397	TRIM36
NM_001031702	SEMA5B
NM_001039675	UNC45A
NM_001042690	MSANTD1
NM_001098478	HLA-F
NM_001098478	HLA-F
NM_001098478	HLA-F
NM_001098478	HLA-F
NM_001098478	HLA-F
NM_001098478	HLA-F
NM_001098478	HLA-F
NM_001030003	HNF4A
NM_001008657	TCOF1
NM_001252294	SPDEF
NM_001257320	APBB1
NM_001252091	MRAS
NM_001278172	SDHC
NM_001286742	UBL7
NM_001286741	UBL7
NM_001286740	UBL7
NM_173546	KLHDC8B
NM_001278694	GPR132
NM_001267036	SLC7A8
NM_003334	UBA1
NM_001256281	NARR
NM_006737	KIR3DL2
NM_153329	ALDH16A1
NM_180982	MRPL52
NM_001256169	APOM
NM_001256169	APOM
NM_001256169	APOM
NM_001256169	APOM
NM_001256169	APOM
NM_001287183	HNF4A
NM_001282170	KIR3DS1
NM_001283116	TANGO2
NM_001283129	TANGO2
NM_001283148	TANGO2
NM_001256169	APOM
NM_001256169	APOM
NM_030960	SPACA1
NM_021257	NGB
NM_198244	EIF4G1
NM_198239	WISP3
NM_001205265	TP53TG3B
NM_001271022	ATRIP
NM_001256573	CHRNA4
NM_022126	LHPP
NM_001024596	ZNF772
NM_001012965	KLK6
NM_001083539	KIR3DS1
NM_001012415	SOHLH1
NM_001033756	VEGFA
NM_001005513	OR4C45
NM_001014834	PAK4
NM_001044390	MUC1
NM_001002252	ARL6IP4
NM_001001795	C8orf82
NM_015116	LRCH1
NM_003409	ZBTB14
NM_001134296	AP3M2
NM_080667	CCDC104
NM_001256964	CCDC51
NM_001282761	CCDC104
NM_001257389	CD63
NM_001257325	APBB1
NM_001283106	TANGO2
NM_001279352	JRK
NM_001258310	NOP2
NM_001260494	RDX
NM_001260491	SLC9A8
NM_001271828	PRELID1
NM_001260498	KCNC2
NM_001284298	PLCB2
NM_019015	CHPF2
NM_001267053	RIBC1
NM_001270841	CRIP2
NM_001267698	CD63
NM_001256062	THTPA
NM_001286050	FAM168A
NM_001267777	IFT20
NM_001270691	SMOX
NM_001270837	CRIP2
NM_001286429	THSD4
NM_001282312	FAM3A
NM_001257321	APBB1
NM_001257319	APBB1
NM_001286499	PIF1
NM_001286496	PIF1
NM_001037811	HSD17B10
NM_001123067	MAPT
NM_001025160	CD97
NM_001017915	INPP5D
NM_001010866	TMEM201
NM_001008222	ZDHHC9
NM_001008269	TMEM89
NM_201525	GPR56
NM_001286739	UBL7
NM_001272005	OTOP3
NM_001271922	SEC11A
NM_199001	C9orf169
NM_001035513	SDHC
NM_001035512	SDHC
NM_001282190	ZC3HC1
NM_003078	SMARCD3
NM_001098531	RAPGEF3
NM_001277372	LOC100652824
NM_001127361	RNF19B
NM_145898	CCL23
NM_001278586	CORIN
NM_001278544	C8B
NM_001278543	C8B
NM_001006616	TSPAN17
NM_001005417	B4GALT2
NM_001005409	SF3A1
NM_001005291	SREBF1
NM_001005210	LRRC55
NM_001004356	FGFRL1
NM_001003962	CAPNS1
NM_001003805	ATP5S
NM_001003802	SMARCD3
NM_001003801	SMARCD3
NM_001014835	PAK4
NM_001002758	PRY2
NM_001002758	PRY2
NM_001002258	ATP5G3
NM_001001875	TPD52L3
NM_001001132	ITSN1
NM_001005237	OR51G1
NM_001004358	FGFRL1
NM_001002292	WLS
NM_001002880	CBY1
NM_001001522	TAGLN
NM_017573	PCSK4

## Sheet: Table 2
Table S2. The genes targeted by upregulated miRNAs.
TranscriptID	Symbol
NM_001195106	TLR10
NM_001142292	LMAN2L
NM_001145017	SLC36A3
NM_014912	CPEB3
NM_138410	CMTM7
NM_015945	SLC35C2
NM_001102575	SNX18
NM_019842	KCNQ5
NM_014723	SNPH
NM_024683	TEFM
NM_001242485	EIF1AD
NM_001242484	EIF1AD
NM_006345	SLC30A9
NM_001079669	TMTC4
NM_032222	FAM188B
NM_194441	BTN3A1
NM_181645	CCDC67
NM_032600	CCDC54
NM_012160	FBXL4
NM_001080837	SEBOX
NM_020921	NIN
NM_181774	SLC36A3
NM_000381	MID1
NM_001270453	WWP2
NM_001166005	EPB41
NM_080649	APEX1
NM_058216	RAD51C
NM_001285460	IQGAP2
NM_005918	MDH2
NM_016077	PTRH2
NM_022037	TIA1
NM_031287	SF3B5
NM_145039	CENPBD1
NM_001167607	GM2A
NM_032753	RAX2
NM_001123392	TBC1D3H
NM_001257174	DDX19B
NM_001257173	DDX19B
NM_181871	PKLR
NM_052877	MED8
NM_182895	SCARF2
NM_001164723	PTAFR
NM_001164722	PTAFR
NM_001024213	S100A13
NM_001162952	SYTL2
NM_001199943	SH3GL1
NM_006744	RBP4
NM_001282403	MDH2
NM_001164310	FAM166B
NM_001286390	TMEM179
NM_006026	H1FX
NM_005283	XCR1
NM_152996	ST6GALNAC3
NM_001006943	EPHA8
NM_001162951	SYTL2
NM_001162953	SYTL2
NM_001323	CST6
NM_024540	MRPL24
NM_001162483	C2orf83
NM_032237	POMK
NM_001123392	TBC1D3H
NM_001164721	PTAFR
NM_198476	C19orf54
NM_198471	KANK3
NM_001199802	RPL11
NM_206927	SYTL2
NM_001099686	NXF2B
NM_032779	CCDC142
NM_031908	C1QTNF2
NM_031885	BBS2
NM_003617	RGS5
NM_024685	BBS10
NM_000120	EPHX1
NM_016815	GYPC
NM_001007	RPS4X
NM_014708	KNTC1
NM_022766	CERK
NM_006459	ERLIN1
NM_005979	S100A13
NM_175058	PLEKHA7
NM_052969	RPL39L
NM_033289	MID1
NM_080914	ASGR2
NM_005997	VPS72
NM_002144	HOXB1
NM_000405	GM2A
NM_001123391	TBC1D3
NM_001286401	TMEM217
NM_198137	CATSPER4
NM_001024211	S100A13
NM_002101	GYPC
NM_014607	UBXN4
NM_001009182	GEMIN2
NM_020819	FAM135A
NM_004437	EPB41
NM_014806	RUSC2
NM_024838	THNSL1
NM_024835	GGNBP2
NM_001270375	MMD2
NM_006284	TAF10
NM_145285	NKX2-3
NM_001009996	DALRD3
NM_173204	IL37
NM_173205	IL37
NM_001127605	LIPA
NM_001142298	SQSTM1
NM_001172288	CT45A5
NM_001282766	POLR1E
NM_014232	VAMP2
NM_001278722	IL20RA
NM_001160130	KCNQ5
NM_000952	PTAFR
NM_052846	EMILIN3
NM_206930	SYTL2
NM_001201352	ASGR2
NM_139283	PPTC7
NM_178863	KCTD13
NM_001723	DST
NM_006716	DBF4
NM_173203	IL37
NM_181879	LILRA5
NM_172069	PLEKHH2
NM_080648	APEX1
NM_001282932	ABI2
NM_001282927	ABI2
NM_001282926	ABI2
NM_001282925	ABI2
NM_181472	CMTM7
NM_024331	TTPAL
NM_001219	CALU
NM_016484	PDZD11
NM_181986	LILRA5
NM_017969	IWS1
NM_173800	AQPEP
NM_001178137	CPEB3
NM_015953	NOSIP
NM_001164436	TMEM212
NM_001172815	SLC30A8
NM_001172813	SLC30A8
NM_175053	KRT74
NM_007242	DDX19B
NM_003095	SNRPF
NM_006088	TUBB4B
NM_006633	IQGAP2
NM_001123392	TBC1D3H
NM_001135635	C11orf68
NM_001144074	DET1
NM_030965	ST6GALNAC5
NM_001143838	SLC13A5
NM_001160132	KCNQ5
NM_032813	TMTC4
NM_024869	FAM110D
NM_000310	PPT1
NM_000298	PKLR
NM_207506	SAMD12
NM_001641	APEX1
NM_000363	TNNI3
NM_000069	CACNA1S
NM_177550	SLC13A5
NM_032604	ABHD1
NM_030661	HOXA3
NM_133486	MBNL3
NM_001270960	NOSIP
NM_024616	C3orf52
NM_001098624	MID1
NM_004102	FABP3
NM_052942	GBP5
NM_022053	NXF2
NM_022053	NXF2
NM_001025	RPS23
NM_000051	ATM
NM_004818	DDX23
NM_001113541	SPATA31A5
NM_001113541	SPATA31A5
NM_001113541	SPATA31A5
NM_001142299	SQSTM1
NM_001277423	TCP11X2
NM_001244249	APEX1
NM_003473	STAM
NM_001206683	ATF7
NM_001206682	ATF7
NM_001242384	SYTL3
NM_003616	GEMIN2
NM_001136018	EPHX1
NM_001134486	GBP5
NM_173851	SLC30A8
NM_001135999	RUSC2
NM_015144	ZCCHC14
NM_001193277	MID1
NM_032258	TBC1D3F
NM_007014	WWP2
NM_002702	POU6F1
NM_001277423	TCP11X2
NM_005408	CCL13
NM_005397	PODXL
NM_178168	OR10A5
NM_004175	SNRPD3
NM_015667	SPATA31A7
NM_015667	SPATA31A7
NM_213602	SIGLEC15
NM_001101	ACTB
NM_001195124	C16orf95
NM_001242486	EIF1AD
NM_152449	LYSMD4
NM_000975	RPL11
NM_001181	ASGR2
NM_017702	DEF8
NM_014432	IL20RA
NM_153631	HOXA3
NM_022173	TIA1
NM_000235	LIPA
NM_080473	GATA5
NM_015667	SPATA31A7
NM_002947	RPA3
NM_001003677	C11orf49
NM_004125	DNAJC25-GNG10
NM_058203	SPAG11B
NM_058203	SPAG11B
NM_001162529	FAM135A
NM_139157	ST5
NM_001160134	KCNQ5
NM_001160133	KCNQ5
NM_001135669	XPR1
NM_002293	LAMC1
NM_001099686	NXF2B
NM_001099431	CLEC1B
NM_021133	RNASEL
NM_001127392	MYRF
NM_001131062	SAP30L
NM_016433	GLTP
NM_182496	CCDC38
NM_053045	TMEM203
NM_173619	CLEC18C
NM_001166007	EPB41
NM_017996	DET1
NM_001282404	MDH2
NM_031450	C11orf68
NM_001242483	EIF1AD
NM_001242482	EIF1AD
NM_001242481	EIF1AD
NM_007325	GRIA3
NM_018145	RMDN3
NM_173073	SLC35C2
NM_001031	RPS28
NM_001244946	STEAP2
NM_033290	MID1
NM_015597	GPSM1
NM_001284417	LYSMD4
NM_001195108	TLR10
NM_001195107	TLR10
NM_003847	PEX11A
NM_001009991	SYTL3
NM_024632	SAP30L
NM_001199673	CALU
NM_001199672	CALU
NM_001199671	CALU
NM_001286570	AMICA1
NM_003900	SQSTM1
NM_145733	SEPT3
NM_145729	MRPL24
NM_007155	ZP3
NM_206929	SYTL2
NM_001123392	TBC1D3H
NM_001123391	TBC1D3
NM_032325	EIF1AD
NM_001040666	STEAP2
NM_003025	SH3GL1
NM_001242925	TMCC2
NM_213618	ST5
NM_006293	TYRO3
NM_004736	XPR1
NM_005869	CWC27
NM_001131063	SAP30L
NM_001134473	GSE1
NM_178518	TMEM102
NM_001166693	AFF1
NM_001284418	LYSMD4
NM_001098526	AMICA1
NM_001142604	PPT1
NM_004444	EPHB4
NM_173827	COX18
NM_001281459	SLC35C2
NM_001281458	SLC35C2
NM_001281457	SLC35C2
NM_182619	CLEC18A
NM_030929	KAZALD1
NM_013279	MYRF
NM_182832	PLAC4
NM_001199944	SH3GL1
NM_001853	COL9A3
NM_022900	CASD1
NM_001698	AUH
NM_002894	RBBP8
NM_001026	RPS24
NM_001281460	SLC35C2
NM_080913	ASGR2
NM_080912	ASGR2
NM_199006	APITD1-CORT
NM_032292	GON4L
NM_001130674	CALU
NM_005935	AFF1
NM_030805	LMAN2L
NM_001198664	GNG10
NM_006494	ERF
NM_018114	DALRD3
NM_032379	SYTL2
NM_203343	EPB41
NM_001284422	LYSMD4
NM_001284421	LYSMD4
NM_001284420	LYSMD4
NM_032131	ARMC2
NM_002358	MAD2L1
NM_005249	FOXG1
NM_001271197	CLEC18A
NM_001285461	IQGAP2
NM_001242395	SYTL3
NM_001242394	SYTL3
NM_001243517	C18orf64
NM_001039500	VWA5B1
NM_001271573	PEX11A
NM_001278716	FBXL4
NM_001136214	CLEC18A
NM_138423	CASC4
NM_004547	NDUFB4
NM_003817	ADAM7
NM_024836	ZNF672
NM_001287239	FAM166B
NM_032361	THOC3
NM_001110354	ZP3
NM_018048	MAGOHB
NM_000828	GRIA3
NM_001195303	RGS5
NM_014615	GSE1
NM_058182	SMIM11
NM_020650	RCN3
NM_001286609	ARMC2
NM_001113434	C17orf51
NM_016509	CLEC1B
NM_173589	DNHD1
NM_001284419	LYSMD4
NM_030956	TLR10
NM_001144874	PATE4
NM_016175	C5orf45
NM_001024644	XCR1
NM_000164	GIPR
NM_000623	BDKRB2
NM_014439	IL37
NM_203292	RBBP8
NM_015206	KIAA1024
NM_199341	C19orf68
NM_001267	CHAD
NM_001643	APOA2
NM_001282861	GON4L
NM_001024210	S100A13
NM_203291	RBBP8
NM_001287238	FAM166B
NM_153206	AMICA1
NM_153334	SCARF2
NM_005257	GATA6
NM_017734	PALMD
NM_017727	TMEM214
NM_005418	ST5
NM_001284509	SLC13A5
NM_022490	POLR1E
NM_003940	USP13
NM_197965	SLC10A6
NM_001284510	SLC13A5
NM_001243541	LOC100653515
NM_001243540	LOC100653515
NM_001014451	DDX19B
NM_001256584	GYPC
NM_024113	C11orf49
NM_016046	EXOSC1
NM_017758	ALKBH5
NM_014420	DKK4
NM_014858	TMCC2
NM_138440	VASN
NM_001083590	TMEM214
NM_001017388	TLR10
NM_001001959	OR11L1
NM_001017998	GNG10
NM_199424	WWP2
NM_138797	ANKRD54
NM_181655	C17orf58
NM_001243438	SPECC1
NM_001286571	AMICA1
NM_001286453	TMTC4
NM_177974	CASC4
NM_032258	TBC1D3F
NM_001270454	WWP2
NM_001039656	MTL5
NM_001110781	SLC35E2B
NM_001101667	ACOX3
NM_001039199	TTPAL
NM_001018111	PODXL
NM_001278184	GSE1
NM_001042693	FAM159A
NM_001007551	CT45A5
NM_001009183	GEMIN2
NM_001277971	POMK
NM_001244945	STEAP2
NM_203342	EPB41
NM_001254749	RGS5
NM_001254748	RGS5
NM_173202	IL37
NM_207172	NPSR1
NM_001278723	IL20RA
NM_206928	SYTL2
NM_001242821	DEF8
NM_001242822	DEF8
NM_001024212	S100A13
NM_001017987	C5orf45
NM_001017438	CT45A6
NM_001100626	ERLIN1
NM_001014449	DDX19B
NM_001172814	SLC30A8
NM_001172811	SLC30A8
NM_173179	SLC35C2
NM_001257175	DDX19B
NM_001257172	DDX19B
NM_005759	ABI2
NM_001261839	TTPAL
NM_001285462	IQGAP2
NM_001105531	FAM135A
NM_001271087	VPS72
NM_016275	SELT
NM_001271952	TPGS2
NM_001271572	PEX11A
NM_001010978	LDLRAD1
NM_001271664	LOC440243
NM_001271954	TPGS2
NM_001099951	FAM166B
NM_001276394	LDLRAD1
NM_001276392	LDLRAD1
NM_001276405	DALRD3
NM_001276393	LDLRAD1
NM_001278222	C11orf49
NM_001278724	IL20RA
NM_001278656	SNRPD3
NM_001002034	FAM109B
NM_001001418	TBC1D3C
NM_001001418	TBC1D3C
NM_032231	FAM96A
NM_001005211	OR9I1
NM_001005161	OR52B4
NM_001004479	OR11H4
NM_032943	SYTL2
NM_001005920	JMJD8
