# Supplementary material for: Integrated analysis of microRNA regulatory network in nasopharyngeal carcinoma with deep sequencing
Source: J Exp Clin Cancer Res. 2016 Jan 22;35:17. doi: 10.1186/s13046-016-0292-4 (PMC4722718; doi:10.1186/s13046-016-0292-4)
Supplement: Additional file 4: Table S3. — miRNA expression matrix. (XLSX 119 kb) [file 13046_2016_292_MOESM4_ESM.xlsx]

## Sheet: Sheet1
Table 3. miRNA expression matrix
miR_name	cgjCA	czpCA	jfqN	ldcCA	ldyCA	lgmCA	lgpCA	lgzCA	lhpCA	lwzCA	rzhN	ugzCA	wexN	xhqN	yswN	zdjCA	zhtN	zxhN	zywN	zzhCA
hsa-miR-10b-5p	254303	125282	32342.8	21174	209656	33847	76860.9	42712.7	15179.9	51260.7	25578.1	65880.3	25801.7	42111.1	104797	96485.5	30892.7	45053.6	182154	44491
hsa-miR-143-3p	153122	160881	25182	32027.2	102833	45962.3	26058.9	103201	3841.74	30754.1	12074	29795.1	18683.8	5563.51	21169.8	60641.8	35806.4	27894.1	49038.9	38667.6
hsa-miR-182-5p	84043.9	165650	54345.5	35018.5	201819	274218	205569	24778	54981.8	290470	5430.6	160931	68932.9	28988.8	55464.4	266124	32498.3	16555.2	105581	20562
hsa-let-7f-5p	51078.9	58207.8	205530	28910.6	30404.2	198681	132312	191836	32567.5	159264	48441	147730	152225	147686	107553	49879.5	63296.4	40401.2	100703	42860.5
hsa-miR-486-5p	48629.8	7283.98	62121.7	167434	30984.5	19296.7	25458.8	116348	179701	31427	71032.3	36730	33016.7	105475	108009	44255.9	133003	83742.9	130167	273363
hsa-miR-181a-5p	41928	61864.2	54771.4	69990	76915.6	20532.2	82499.7	48733.7	60532.4	50771.3	23958	31128.4	25897.8	13336.4	30462	86344	25064	12426.5	25616.3	101921
hsa-miR-21-5p	37520.6	65617.5	22767.7	1644.43	44942.8	32155	17556	12386.8	5962.18	30086.5	3566.09	75589.1	42923.4	10461.3	22222.8	22131.8	13137.5	11761.9	22779.6	15437.4
hsa-miR-148a-3p	34318.3	32931	7192.63	4948.94	36516.6	9781.38	1034.74	6975.85	4290.77	16058.1	3810.47	4923.24	15442.4	2376.51	14532.1	14292.4	3379.98	3484.25	19805.7	4574.04
hsa-let-7i-5p	29451.4	18809.1	18237.4	25903.7	19206.4	9680.06	25560.9	69228	10851.7	17515.3	6797.3	59560	15230.4	14805.6	19746.9	14774.8	17409.8	2517.52	13873.4	18084.4
hsa-miR-99b-5p	19994.5	12688.3	17988.8	1064.96	14480.3	12842.2	18846.3	15750.9	16714.1	2452.18	33506.8	15651.7	14531.7	18052.7	17994.9	18427.2	21379.8	1631.35	15492.6	29456
hsa-miR-150-5p	16029.1	4264.37	2679.78	0	4153.28	426.026	2008.04	3103.32	3604.75	1152.37	0	2003.11	6247.58	4400.16	3682.68	1824.13	2249.21	1450.09	1908.52	7390.47
hsa-miR-92b-3p	15310.1	15665.2	138706	61094.4	7548.95	7057.79	17178.4	27739.8	61567.6	16266.2	429968	16396.4	242698	311578	152408	11537.7	269726	303029	75752.3	49552.1
hsa-let-7a-5p	14184.5	13881.6	93183.1	28848	7401.07	48185.9	40823.2	111636	49044.6	40858.6	34276.1	42216.7	59965.1	79848.1	66345.6	17679.6	74073.7	56996.7	52780.4	34898.2
hsa-miR-191-5p	13998.3	9715.53	13776.2	12998.8	12499.9	5658.44	11577.5	10322.3	14144.6	11728.2	16147	20502.1	17650	13609.7	18302.8	15671.6	18591.9	21832	14430.2	13637.4
hsa-miR-205-5p	13781.2	10433.4	1637.77	9803.92	8654.14	13365.6	20541	9177.35	17524.8	17514.4	3529.89	18834.9	3557.35	3666.95	4328.52	11808.2	1439.16	6122.61	2907.64	4658.75
hsa-miR-25-3p	11972.2	11534.9	3475.48	6280.15	8434	12999.1	17015.2	1799.22	10016	16677.7	1457.21	9988.42	4421.96	3206.55	4467.8	23745.3	2635.72	8277.61	3151.15	5378.73
hsa-miR-92a-3p	9766.99	10801.2	3177.02	61626.9	5579.72	26833.4	32428.5	12024.3	43369.3	17997.5	10354.3	15817	4937.45	2472.41	6224.2	34772.4	2724.13	4934.34	3538.64	20202
hsa-miR-146b-5p	9162.68	10836	2417.83	0	15151.7	5553.6	3378.47	5004.22	2157.86	13416	1574.87	7454.76	1415.08	436.198	5750.12	5147.39	2656.28	1409.81	2216.93	3345.83
hsa-miR-10a-5p	8887.75	4379.85	1903.78	1237.24	11991.3	942.421	1215.4	10627.3	8207.35	2628.57	1864.51	3106.2	5469.71	2947.25	5798.84	8230.82	3073.64	11439.6	3192.6	15437.4
hsa-miR-423-5p	8718.1	7608.62	16650.1	91226.6	4682.07	8975.89	40481.4	76783	97515.3	4888.09	58831.5	66403.4	23931.9	37211.4	29994.8	11620.5	89518	40904.7	19660.1	65286
hsa-miR-125a-5p	7337.72	5522.12	9083.07	2396.17	4965.51	3250.55	12255.3	13116.2	6610.79	3510.49	17242.2	10051.7	8939.59	16075.1	15790.7	11005.6	13822.1	6948.36	8942.99	7072.82
hsa-miR-27b-3p	7245.38	29521.3	20280.9	1127.61	11178.2	65440.6	43075.8	3540.97	8544.13	52268.3	9403.99	26389.1	28305.6	11815.5	26144.1	25288.9	6478.29	12466.8	22632.3	5103.45
hsa-miR-151a-3p	6288.83	3124.42	3378.7	0	3561.75	18904.4	9997.47	428.807	6498.53	8313.55	9.051	3726.58	3554.85	1790.42	3304.16	6499.49	828.546	1591.07	3261.32	2265.85
hsa-miR-22-3p	5740.78	11629.5	3321.9	3977.95	9878.36	2794.01	1561.67	2665.68	3030.98	3197.52	1239.99	2733.01	5908.44	1893.76	4015.59	2607.93	4948.66	5760.09	3504.01	8428.1
hsa-miR-30a-5p	5466.45	4041.3	5933.87	0	2717.32	25871.4	834.953	3231.52	2631.84	2004.44	5367.24	448.147	6171.18	2294.12	5643.94	32026.5	7218.43	4491.26	5252.74	1016.45
hsa-miR-28-3p	4516.82	5646.87	2316.99	1299.88	3593.12	5156.13	18203	1980.47	5026.69	7759.97	6172.78	5504.82	3585.9	844.465	4846.32	7133.84	5026.79	8418.59	2296.83	4976.39
hsa-miR-142-5p	4351.98	9580.57	421.903	0	9365.26	790.632	1055.49	579.11	4989.27	998.602	0	330.13	1366.18	713.187	2051.21	1199.52	1636.53	2155	1806	7983.4
hsa-miR-125b-5p	4302.65	1753.98	2344.8	0	1710.16	541.432	850.416	3872.52	1821.08	1015.79	3430.33	11211.7	2475.68	2835.99	2708.91	1074.73	1319.92	1228.55	1799.72	1715.27
hsa-let-7c-5p	4233.46	870.033	4365.07	4839.32	864.041	2188.03	2751.03	5384.4	8357.03	5686.79	2660.99	11700.7	3982.16	6500.61	4494.04	1380.61	6062.99	7431.72	4151.63	1990.56
hsa-miR-26a-5p	4019.6	10349	7245.94	2959.97	10001	7440	15570.7	2082.15	7483.91	11788.8	5186.22	6227.28	9191.27	2530.6	9053.66	9453.62	3125.04	5880.93	9913.48	7559.88
hsa-miR-378a-3p	3182.77	3896.14	706.455	0	756.211	8603.85	5170.85	1295.26	1683.88	4605.87	0	8757.74	2046.95	1171.26	1846.96	1241.92	1231.51	1792.48	1058.29	741.164
hsa-miR-181b-5p	2818.8	3686.98	3685.27	8190.82	4399.19	1488.94	11184	1847.85	3941.53	5908.4	2000.27	3351.8	2216.51	1862.11	1739.53	6320.14	3312.13	20.1402	1037.84	4446.99
hsa-miR-222-3p	2716.53	2690.8	1324.82	12184.4	1117.23	4108.47	1100.25	1419.04	798.284	4866.38	1792.1	4025.88	2025.88	1504.12	875.073	1803.27	1009.47	1812.62	1106.01	1058.81
hsa-miR-16-5p	2601.62	2963.49	1626.76	0	2702.75	3537.7	3074.92	1383.68	898.069	2599.62	0	2411.91	1881.66	336.11	1089.31	1892.25	738.085	3564.81	925.767	868.221
hsa-miR-30d-5p	2308.64	3159.2	1210.65	1331.2	2617.05	5516.43	3695.04	724.993	2245.17	3571.09	9.051	3950.92	2625.97	947.347	1790.74	2212.38	1979.88	4672.52	1778.18	1567.03
hsa-miR-192-5p	2172.38	7804.79	1204.28	0	2979.19	4087.74	1761.87	963.711	1846.03	5464.27	5629.72	3383.7	1293.35	179.693	2119.91	4184.58	26.7273	0	3265.95	3155.24
hsa-miR-99a-5p	2150.42	964.179	1312.65	0	1172.41	803.151	614.415	1463.25	1197.43	1017.6	1258.09	5358.63	978.85	425.957	1164.89	1464.72	14.3916	1450.09	960.125	0
hsa-miR-103a-3p	2096.28	3172.19	1815.69	1487.82	2878.08	2091.79	1462.8	1096.33	1509.26	1488.86	0	2433.18	2460.33	523.717	1248.59	1575.26	2333.5	1933.46	1431.6	1291.74
hsa-miR-126-5p	1919.71	985.976	336.711	0	1043.01	507.789	338.132	234.297	236.99	534.578	0	537.457	284.159	94.5019	293.565	672.925	713.413	0	1075.74	1418.8
hsa-miR-186-5p	1919.11	1725.23	407.994	0	1897.25	1780.78	1458.32	910.662	0	1334.18	0	1637.36	1118.43	189.469	1244.21	1672.93	678.462	0	597.726	0
hsa-let-7g-5p	1897.45	1595.83	2695.42	0	2811.71	1039.83	1568.59	4146.61	1384.52	1674.29	1574.87	1770.79	2875.15	2595.78	1950.64	1058.05	1805.12	926.448	2012.96	2435.25
hsa-let-7e-5p	1812.62	1519.31	7113.23	24760.4	648.941	2628.14	9857.5	7913.04	4041.31	3111.59	5222.43	3894.57	6978.68	8396.24	4808.21	3201.26	10771.1	5095.46	3480.28	1990.56
hsa-miR-151a-5p	1663.13	1052.3	2718.03	0	1029.01	4485.6	3216.52	123.779	1122.59	1533.18	4887.54	1674.04	2056.94	964.106	906.928	1772.34	1233.57	0	1469.5	2414.08
hsa-miR-146a-5p	1632.14	4315.38	854.816	3367.16	5517.26	339.569	513.505	1153.8	823.23	4926.08	0	1198.78	1873.81	640.565	894.435	6781.73	668.183	4189.16	1214.54	1651.74
hsa-miR-30e-3p	1632.14	1425.17	2329.16	1503.48	1139.08	610.285	1870.91	1299.68	760.864	1364.03	0	2888.24	1691.39	403.612	1903.8	1492.18	12.3357	0	1144.19	275.29
hsa-miR-125b-2-3p	1528.67	619.134	418.425	0	581.442	518.742	363.359	181.248	1758.72	983.225	0	3775.49	260.241	194.59	307.306	858.188	680.518	0	292.046	444.699
hsa-miR-98-5p	1441.44	532.409	2138.49	0	574.16	945.942	1340.32	2683.36	0	1724.94	0	1991.41	1800.98	1941.25	1164.89	657.631	1527.57	0	718.799	529.403
hsa-miR-200b-3p	1338.86	1417.75	762.09	0	506.942	1623.91	2637.51	13.2621	0	352.767	0	1124.89	2799.11	820.258	1174.26	683.352	1363.09	1691.77	489.743	0
hsa-miR-320a	1293.74	621.452	750.5	6577.71	613.651	871.221	2791.72	1878.79	11575.1	912.672	905.1	1401.85	669.345	904.984	1139.91	1035.46	2035.39	9183.92	812.875	2181.14
hsa-let-7b-5p	1009.19	460.06	3021.12	2145.59	503.301	457.714	983.064	1547.24	6398.74	1170.46	3439.38	891.51	1663.55	2421.67	1585.25	432.743	3293.63	6726.82	1425.6	3705.82
hsa-miR-183-5p	988.129	2531.72	758.613	1456.49	3397.35	3042.43	1787.5	583.531	1958.29	2768.77	0	2447.53	1099.15	326.8	641.47	3332.65	12.3357	0	1055.84	2837.6
hsa-miR-30e-5p	960.756	3012.65	498.981	0	1640.14	968.241	753.574	185.669	0	954.28	9.051	906.926	599.019	294.678	557.148	1541.54	585.945	0	521.647	0
hsa-miR-93-5p	940.001	1003.6	232.974	0	575.561	1357.49	1408.68	4.42069	0	845.737	0	954.24	320.929	385.922	329.167	1200.56	8.22379	0	88.0774	0
hsa-miR-155-5p	926.465	1277.69	419.584	0	1181.93	225.727	688.47	181.248	498.927	939.808	0	481.638	630.791	558.632	316.05	646.856	2.05595	1792.48	140.706	0
hsa-miR-127-3p	921.652	239.769	743.545	1440.83	447.845	66.5054	130.614	0	0	68.7444	0	0	20.3481	0.465527	0	83.0728	6.16784	0	0.272685	423.522
hsa-miR-101-3p	865.102	5049.53	813.669	0	3219.78	994.452	536.698	716.152	985.381	810.46	0	911.711	940.296	364.507	1078.69	1902.68	2641.89	1007.01	2075.95	2265.85
hsa-miR-501-3p	807.649	386.785	123.441	0	692.914	160.395	247.394	234.297	0	28.945	0	281.222	389.47	683.393	288.568	202.295	1889.41	0	209.695	0
hsa-miR-107	787.796	1850.91	572.002	1487.82	1426.44	735.472	299.07	654.262	536.347	269.55	0	835.691	879.252	339.369	396	509.56	2323.22	0	443.659	847.045
hsa-miR-221-3p	785.691	675.25	628.797	1174.59	599.367	732.733	113.524	490.697	1122.59	963.326	0	936.165	377.332	553.511	344.782	303.094	4.11189	0	168.247	0
hsa-miR-423-3p	781.479	1954.33	485.652	2819.02	1368.18	1095.77	1465.24	331.552	2020.66	1960.12	1846.4	2382.14	717.181	179.228	407.868	1094.2	8.22379	2436.96	454.021	3282.3
hsa-miR-199a-3p	771.854	1039.31	115.907	0	600.488	200.69	157.876	729.414	0	157.388	0	221.15	154.931	168.055	414.738	231.144	2.05595	0	147.523	529.403
hsa-miR-199b-3p	771.854	1039.31	115.907	0	600.488	200.69	157.876	729.414	0	157.388	0	221.15	154.931	168.055	414.738	231.144	2.05595	0	147.523	529.403
hsa-miR-30a-3p	740.871	140.522	2724.4	1331.2	143.12	1632.9	136.718	2263.39	0	199.901	1755.89	55.2874	1543.24	1995.71	1545.27	3034.07	653.791	0	1148.28	0
hsa-miR-100-5p	693.646	6087.45	13918.7	0	7487.05	185.042	633.539	2564	1771.19	48.8447	14735	358.837	12606.5	8268.22	10623.3	471.325	2146.41	1732.06	9108.24	1799.97
hsa-miR-342-3p	654.842	612.641	58.5332	1190.25	1534.55	99.7582	267.738	397.862	0	312.063	0	165.862	356.627	181.555	737.659	221.412	690.798	0	461.929	423.522
hsa-miR-941	653.338	211.479	175.6	0	232.465	204.211	127.766	4.42069	261.937	74.1716	9.051	89.8421	74.2527	0	29.3565	155.718	0	0	83.169	868.221
hsa-miR-21-3p	610.926	7700.45	27.2382	0	2906.09	899.779	178.221	176.828	411.615	123.016	0	610.288	327.711	141.055	204.246	414.669	592.113	0	176.7	868.221
hsa-miR-148a-5p	600.398	915.947	94.4644	0	669.947	203.82	42.7242	0	0	236.987	0	47.8449	203.124	156.882	499.685	152.59	2.05595	0	251.143	0
hsa-miR-141-3p	594.983	1132.53	1825.54	0	3659.5	896.65	4841.27	35.3655	1384.52	1804.54	1728.74	1958.98	2969.75	1628.41	4286.04	5431.37	4081.05	2557.8	4266.16	444.699
hsa-miR-769-5p	549.863	1134.38	509.413	0	371.104	561.775	721.429	212.193	424.088	447.743	0	1015.91	745.383	0.931053	346.656	801.184	1303.47	0	350.673	0
hsa-miR-532-5p	502.036	398.379	101.419	0	582.843	860.267	122.069	35.3655	0	144.725	0	171.71	132.441	192.728	114.927	481.753	2.05595	0	236.691	0
hsa-miR-106b-3p	459.322	745.279	228.337	0	576.681	578.989	565.587	203.352	498.927	189.952	0	595.403	334.494	512.545	199.249	482.448	616.784	0	272.685	487.051
hsa-miR-1269a	446.388	0.46377	0	0	371.104	3.52088	379.635	0	686.025	3.61812	0	0.53161	0	0	0.624606	98.019	2.05595	0	0.272685	0
hsa-miR-27a-3p	444.583	983.657	73.0216	0	830.992	699.09	460.608	4.42069	0	221.61	0	383.822	443.731	49.3458	330.416	549.185	12.3357	0	256.052	0
hsa-miR-500a-3p	436.762	256.929	178.497	1581.78	371.104	215.165	146.89	4.42069	0	52.4628	9.051	41.4656	252.031	202.039	25.6088	294.057	6.16784	0	87.2593	0
hsa-miR-149-5p	407.885	104.812	110.112	1472.15	122.674	137.705	619.298	61.8897	536.347	553.573	0	428.477	195.984	0	140.536	201.252	2.05595	0	55.9005	0
hsa-miR-26b-5p	388.935	601.51	784.692	0	683.111	495.661	502.111	13.2621	461.508	632.267	0	735.748	666.489	185.28	320.423	388.6	2.05595	0	753.975	974.102
hsa-let-7d-5p	344.416	217.972	559.832	1425.17	121.554	907.604	632.725	848.773	0	496.588	0	595.403	544.758	885.432	186.133	234.968	0	0	536.099	359.994
hsa-miR-340-5p	320.052	2081.87	263.689	0	728.764	199.125	178.221	384.6	0	249.651	0	244.541	304.507	0.931053	269.83	585.681	8.22379	0	314.406	571.755
hsa-miR-30c-5p	291.175	652.525	225.44	0	203.897	639.235	694.167	234.297	523.874	653.072	0	593.808	490.139	158.745	381.634	685.09	2.05595	0	178.336	0
hsa-miR-181a-2-3p	286.663	1167.77	583.593	1017.98	841.635	429.156	2976.05	397.862	436.561	1191.27	0	346.61	208.479	358.921	439.722	944.389	6.16784	0	540.19	1291.74
hsa-miR-23a-3p	271.623	305.625	28.9768	0	276.717	643.147	573.318	358.076	0	830.36	0	366.811	262.74	188.538	290.442	509.907	0	0	217.058	0
hsa-miR-744-5p	240.039	328.813	449.141	4839.32	129.116	415.855	1329.33	587.952	0	378.094	1303.34	255.704	746.097	608.443	388.505	730.624	2.05595	1007.01	471.746	338.818
hsa-miR-15a-5p	238.835	292.175	247.462	0	229.104	154.919	89.5174	274.083	0	119.398	0	95.1582	183.49	159.676	124.297	90.3721	0	0	126.799	423.522
hsa-miR-29a-3p	236.429	627.018	71.283	0	1122.83	160.787	30.1104	4.42069	0	118.494	0	73.3622	103.168	0	84.9464	37.5392	0	0	181.336	2647.02
hsa-miR-625-3p	220.186	85.3338	17.9656	0	41.4516	23.8637	15.4621	397.862	386.669	76.8852	0	0	32.8425	0.465527	39.9748	35.4537	0	0	0	910.573
hsa-miR-181c-5p	218.983	1202.09	245.723	0	1408.51	222.206	743.808	167.986	0	365.431	0	182.342	272.736	0.931053	304.808	705.598	2450.69	0	254.961	381.17
hsa-miR-320b	214.471	159.073	397.562	0	169.727	248.026	1649.56	1326.21	6797.88	142.916	0	656.538	396.966	726.221	882.568	505.041	1324.03	4370.42	397.575	1757.62
hsa-miR-19b-3p	192.211	791.192	149.52	0	557.636	1286.29	554.194	8.84138	0	572.568	0	236.566	129.228	202.97	186.133	2263.47	8.22379	0	132.525	508.227
hsa-miR-130b-3p	181.683	139.595	0	0	75.6211	104.061	95.6209	4.42069	286.883	65.1262	0	158.42	11.7805	0	83.6972	126.869	0	0	40.0848	254.113
hsa-miR-181a-3p	178.675	344.118	391.187	0	408.634	103.67	113.931	8.84138	0	177.288	0	138.75	107.095	0	96.8139	384.082	4.11189	0	157.885	698.812
hsa-miR-671-3p	167.847	156.291	59.6923	0	63.8578	113.45	142.821	150.303	611.186	151.057	0	227.529	166.355	188.538	62.4606	194.648	2.05595	0	88.3501	0
hsa-miR-221-5p	163.335	196.639	423.062	0	184.011	169.002	70.8001	172.407	0	80.5033	0	900.547	328.782	207.625	262.334	193.605	0	0	96.5306	0
hsa-miR-9-5p	143.181	413.683	7991.81	0	92.1457	23.8637	242.511	1374.83	0	135.68	0	429.541	18.5632	398.956	2.49842	347.585	1465.89	0	404.665	2604.66
hsa-miR-140-3p	142.279	342.263	21.4428	704.755	347.297	59.8549	99.283	424.386	0	82.3123	0	22.8592	53.5476	0	148.032	120.96	604.448	0	114.801	1291.74
hsa-miR-409-3p	139.571	44.9857	22.0224	0	63.8578	32.4703	8.95174	393.441	0	62.4127	0	24.4541	29.6297	0	0	23.2882	0	0	0	402.346
hsa-miR-24-3p	136.263	169.74	129.237	0	152.643	344.263	130.207	0	0	54.2719	0	103.132	176.707	509.286	99.3123	144.595	2.05595	0	105.529	0
hsa-miR-126-3p	134.759	170.668	0	0	168.607	52.8131	50.0484	0	0	66.9353	0	38.2759	40.6962	0	0	59.0895	0	0	38.994	0
hsa-miR-15b-5p	133.856	145.624	45.7834	1769.72	122.114	157.266	104.98	4.42069	0	129.348	0	100.474	90.317	152.227	149.281	91.4149	579.777	0	22.6329	317.642
hsa-miR-146b-3p	131.149	230.03	15.6475	0	143.12	165.09	118	618.897	0	113.066	0	248.262	24.9889	0	136.789	39.6247	2.05595	0	32.1769	0
hsa-miR-7706	130.547	82.0874	117.646	1299.88	128.836	76.6769	137.938	0	0	101.307	0	97.2846	98.8846	0	141.161	66.3888	0	0	30.5408	0
hsa-miR-1307-3p	127.239	102.493	49.8401	0	48.1735	87.2395	48.4208	0	0	115.78	0	194.569	109.594	0.465527	38.7256	72.2977	0	0	0	0
hsa-miR-339-5p	125.434	62.609	0	0	38.0906	28.5582	20.7518	0	0	8.14078	0	65.388	29.6297	0	36.2271	99.7569	2.05595	0	0	0
hsa-miR-125b-1-3p	125.133	71.8844	66.6467	0	43.6922	2.34725	0.406897	0	0	10.8544	0	0	54.6186	0	0	2.4331	0	0	61.0815	0
hsa-miR-128-3p	123.328	103.421	106.635	0	57.416	68.0703	44.7587	0	0	121.207	0	125.992	25.3459	0	0	78.2067	0	0	0.272685	465.875
hsa-miR-3615	121.223	76.9859	95.6235	814.383	49.8539	103.279	204.669	0	0	10.8544	0	150.977	50.3347	87.0535	24.3596	15.9889	692.854	0	36.5398	317.642
hsa-miR-375	120.019	40.8118	31851.9	0	82.343	95.8461	269.366	207.772	1372.05	77.7897	38810.7	276.437	16910	32555.7	41160.9	350.018	12537.2	12104.2	19877.4	1969.38
hsa-miR-184	119.117	1981.69	0.579536	20845.1	390.429	12.9099	13.4276	384.6	3941.53	214.374	36.204	0	24.2749	0	99.9369	574.211	4.11189	0	68.7167	1016.45
hsa-let-7d-3p	118.215	105.74	44.6243	9396.73	32.209	444.804	242.511	0	0	210.756	0	172.242	130.656	381.732	99.3123	56.3088	0	0	0	508.227
hsa-miR-361-5p	117.312	128.464	37.0903	0	67.4989	73.5472	133.055	8.84138	0	86.835	0	172.242	65.3281	0	1.24921	150.852	0	0	92.1677	0
hsa-miR-30c-2-3p	111.597	33.3915	332.654	0	12.3234	157.266	51.2691	172.407	0	14.4725	0	0.53161	195.984	175.969	179.262	237.748	2.05595	0	249.234	0
hsa-miR-130a-3p	108.589	294.958	314.688	0	131.077	145.921	192.056	128.2	0	96.7848	1592.98	40.934	172.423	0.931053	417.861	782.414	2.05595	0	322.041	571.755
hsa-miR-885-5p	106.784	0	0	0	0	0	0	0	0	0	0	0	0	0	0	0	0	0	0	0
hsa-miR-200a-3p	99.8657	99.7107	76.4988	0	92.986	89.1955	203.856	0	0	63.3172	0	133.434	212.762	385.456	287.319	87.2439	0	0	250.598	0
hsa-miR-429	96.8577	121.508	104.896	0	115.952	107.582	107.421	0	0	53.3673	0	46.7817	202.41	0.465527	277.325	90.0245	0	0	358.854	550.579
hsa-miR-589-5p	96.5569	106.667	24.9201	0	66.0985	82.9362	45.1656	0	0	8.14078	0	61.6667	38.1973	160.141	0	145.291	0	0	0	0
hsa-miR-28-5p	95.6545	99.7107	34.1927	0	56.5758	59.4637	146.076	0	0	74.1716	0	21.2644	39.2682	0	0	103.928	0	0	61.3542	0
hsa-miR-374a-3p	94.7521	276.407	154.736	0	197.175	176.826	83.414	0	0	126.634	0	62.73	43.909	0	58.0883	201.599	2.05595	1591.07	90.8042	317.642
hsa-miR-335-3p	92.3457	117.798	62.0104	0	24.6469	501.138	83.0071	0	0	13.568	0	0.53161	0	0.931053	27.4827	323.254	0	0	0	0
hsa-miR-25-5p	91.1425	99.2469	0	1644.43	61.8973	73.156	135.497	247.559	336.776	29.8495	0	140.877	13.2084	195.521	39.3502	65.6936	0	0	0	0
hsa-miR-345-5p	88.4353	181.798	0.579536	0	163.006	20.734	61.4415	4.42069	0	36.1812	0	0	59.9733	186.211	0	94.1956	0	0	0	0
hsa-miR-181d-5p	87.2321	61.2177	140.827	0	129.396	65.723	527.746	318.29	0	98.5939	0	161.609	116.377	0.931053	3.74763	205.423	0	0	72.2616	0
hsa-miR-1468-5p	86.6305	9.73918	42.3062	0	44.5324	37.9472	98.4692	212.193	0	55.1764	0	178.621	114.592	0	0	97.3238	633.231	0	100.076	0
hsa-miR-19a-3p	85.1265	266.668	0	0	238.347	321.573	133.055	4.42069	0	132.966	0	53.6926	19.2771	1.39658	0.624606	533.196	2.05595	0	0.272685	0
hsa-miR-4485-3p	84.5249	95.0729	191.247	0	70.0196	39.1208	74.4622	4.42069	1496.78	26.2314	0	186.063	169.567	367.766	212.991	22.9406	633.231	0	247.871	847.045
hsa-miR-223-3p	82.7201	66.3192	0	0	91.5856	8.60659	0.406897	0	286.883	7.23625	0	33.4914	0	0	48.0946	0	0	0	35.1764	0
hsa-miR-484	77.0049	122.435	37.0903	0	141.72	23.4725	67.9519	340.393	411.615	53.3673	0	22.8592	16.7782	0	0	20.5075	0	926.448	61.0815	783.517
hsa-miR-128-1-5p	77.0049	108.059	42.3062	0	52.0946	35.2088	71.207	0	0	68.7444	0	80.2731	37.4833	0	36.8517	22.2454	0	0	25.9051	0
hsa-miR-200c-3p	72.7937	53.3336	55.056	0	53.775	68.0703	249.021	0	0	120.303	0	101.537	193.842	0	85.571	94.8907	0	0	26.9959	0
hsa-miR-361-3p	69.7857	125.218	16.8066	0	115.672	24.2549	27.2621	0	374.195	78.6942	0	132.902	23.204	0	0.624606	23.9834	0	0	0	359.994
hsa-miR-130b-5p	68.8833	42.2031	0	0	22.6863	32.8615	26.8552	0	0	40.7039	0	63.2616	0	0.931053	0.624606	18.422	0	0	0	0
hsa-miR-197-3p	67.3793	38.9567	1.15907	0	26.0473	53.2043	107.421	0	823.23	55.1764	0	127.586	71.7538	0	43.0978	95.9335	0	0	0	0
hsa-miR-3607-3p	67.0785	172.986	79.3965	0	46.7731	149.442	126.545	0	0	236.987	1022.76	68.0461	102.097	0.465527	256.713	170.664	682.574	1812.62	121.89	825.869
hsa-miR-7974	65.8753	62.1452	0	0	12.0434	215.556	8.13795	4.42069	0	20.8042	0	256.236	8.9246	0	0	140.077	0	0	0	0
hsa-miR-142-3p	65.5745	179.015	25.4996	0	272.796	29.7318	27.2621	4.42069	0	24.4223	0	0	56.4035	0	14.3659	31.2827	0	0	34.9037	0
hsa-miR-421	64.3713	49.6234	20.2838	0	68.3391	84.1098	22.3794	0	0	74.1716	0	0	19.6341	0	26.2334	47.6192	0	0	0	0
hsa-miR-199b-5p	64.0705	72.3482	0	0	57.416	8.21538	28.0759	0	0	0	0	0	33.5565	0	0	34.4109	0	0	64.6264	0
hsa-miR-660-5p	63.7697	68.1743	0	0	137.798	62.9846	13.0207	0	0	20.8042	0	0	5.71174	0.465527	0	22.2454	0	0	37.9033	0
hsa-miR-23b-3p	60.7617	188.291	72.4421	0	105.309	772.245	245.359	163.566	0	598.8	0	202.012	69.6119	0.931053	246.095	212.722	0	1671.63	231.783	0
hsa-miR-378c	60.4609	103.885	17.3861	0	44.8125	92.7164	28.8897	0	0	9.04531	0	2.12644	45.337	0	0	26.7641	0	0	40.9028	0
hsa-miR-96-5p	59.5585	162.32	67.2262	0	287.36	157.266	174.152	0	0	191.761	0	273.247	126.015	0.465527	34.9779	232.882	0	0	88.3501	0
hsa-miR-145-3p	58.9569	36.6379	0	0	35.85	5.86813	34.9932	0	0	12.6634	0	0	34.2705	0	0	23.2882	0	0	31.3588	0
hsa-miR-7641	55.3473	72.812	202.838	43506.9	19.3254	121.666	284.828	353.655	26680.1	962.421	19251.5	615.073	46.7649	182.486	56.8391	93.5004	3014.02	50431	0	57493.2
hsa-miR-193b-3p	53.2417	39.4205	11.0112	0	17.3649	25.0373	42.3173	145.883	374.195	28.0405	0	85.0576	0	0	0	70.9074	0	0	0	0
hsa-miR-451a	51.7377	10.203	70.1239	0	60.4969	82.9362	35.807	154.724	0	34.3722	0	41.4656	71.3968	0	0	108.447	0	1349.39	29.9954	0
hsa-miR-196b-5p	50.8353	73.2757	0	0	24.0867	24.2549	74.0553	0	0	73.267	0	14.8851	0	0.931053	54.9653	55.9612	0	0	0	0
hsa-miR-3681-5p	50.8353	72.3482	0	0	5.32149	61.0285	14.6483	0	0	20.8042	0	67.5144	0.356984	0	0	0.347585	2.05595	0	0	0
hsa-miR-151b	50.8353	53.3336	169.225	0	46.493	107.191	84.6347	4.42069	0	36.1812	18.102	23.3908	79.6074	161.538	88.694	48.6619	2.05595	0	68.444	0
hsa-miR-27b-5p	50.5345	579.713	294.405	0	108.95	838.36	358.477	145.883	0	270.455	0	295.575	235.609	1.39658	126.17	224.54	2.05595	0	188.698	0
hsa-miR-4461	49.3313	1.85508	74.1807	1237.24	4.48125	9.389	8.13795	0	424.088	24.4223	0	83.9943	8.21063	0	54.3407	0	0	0	0	0
hsa-miR-30b-5p	49.0305	121.508	45.2038	0	73.9407	316.096	228.269	0	0	165.529	0	63.7932	55.3325	0	150.53	137.296	0	0	137.706	0
hsa-miR-17-5p	48.1281	53.3336	23.761	0	10.0828	208.123	126.138	4.42069	0	44.322	0	0	0	0	0	109.837	2.05595	0	0	0
hsa-miR-27a-5p	47.2257	49.6234	0	0	70.0196	61.0285	47.2001	0	461.508	84.1214	0	91.4369	0	0	0	45.1861	0	0	0	0
hsa-miR-31-5p	46.6241	182.262	380.755	0	20.1656	2.34725	0.406897	8.84138	0	1.80906	0	52.0978	359.483	169.917	356.025	148.419	0	0	296.954	0
hsa-miR-4677-3p	46.3233	105.74	26.6587	1472.15	103.349	107.974	40.6897	4.42069	0	37.0858	0	50.5029	13.5654	0	56.8391	206.813	0	0	0	0
hsa-miR-1910-5p	45.4209	15.7682	0	1299.88	21.566	79.0241	54.5243	0	0	17.1861	0	0	12.4944	0	0	35.1061	0	0	31.3588	0
hsa-miR-3614-5p	44.8193	291.712	27.2382	0	293.242	26.9934	28.8897	0	449.035	29.8495	0	131.308	9.28158	0	219.861	26.0689	0	0	35.9945	529.403
hsa-miR-486-3p	44.5185	25.5074	38.2494	0	19.8856	2.73846	26.0414	0	0	4.52266	0	0	21.0621	0	41.8486	2.08551	0	0	35.1764	0
hsa-miR-148b-3p	43.9169	34.319	0	0	79.5422	91.5428	43.538	4.42069	0	70.5534	0	45.1868	68.5409	0	0.624606	109.142	2.05595	0	64.0811	0
hsa-miR-425-5p	43.6161	56.58	51.5787	0	77.3016	72.3736	50.8622	0	349.249	59.6991	0	53.6926	85.3192	0	50.5931	98.019	0	0	0	465.875
hsa-miR-328-3p	43.6161	7.8841	14.4884	0	43.4121	8.21538	0.813795	194.51	0	31.6586	0	17.5431	23.204	0.465527	43.0978	2.78068	0	0	0	0
hsa-miR-3651	42.1121	73.2757	41.7266	0	22.6863	323.921	139.973	154.724	810.757	111.257	0	91.4369	68.8979	0.465527	0.624606	120.264	0	0	25.6324	508.227
hsa-miR-16-2-3p	41.8113	16.232	0	0	56.5758	32.4703	34.1794	0	0	29.8495	0	17.5431	7.13968	0	47.47	35.4537	0	0	0	0
hsa-miR-34a-5p	40.608	48.2321	0	0	11.7633	7.82417	39.0622	0	0	26.2314	0	39.8707	51.4057	0	0.624606	17.7268	0	0	112.892	0
hsa-miR-203a-3p	40.3072	78.3772	979.996	0	28.0078	160.395	718.581	313.869	436.561	122.112	0	162.141	1240.52	641.496	798.246	391.381	783.316	1450.09	725.07	0
hsa-miR-424-3p	40.3072	50.551	0	0	24.3668	18.3868	6.10346	167.986	0	12.6634	0	0	0	0	0	14.251	0	0	0	0
hsa-miR-411-5p	39.104	33.8552	0	0	29.4082	7.04175	0	0	0	4.52266	0	0	0	0	0	4.17102	0	0	0	0
hsa-miR-138-1-3p	38.5024	4.17393	0	0	9.24258	0	8.13795	0	336.776	52.4628	0	0	27.4878	0	0	3.82344	0	0	0	0
hsa-miR-150-3p	37.2992	21.3334	1.73861	0	35.2899	8.60659	32.9587	0	349.249	0	0	44.6552	18.2062	0	76.8265	0	0	1188.27	141.796	0
hsa-miR-26b-3p	36.9984	24.1161	29.5564	0	12.6035	13.3011	17.4966	0	0	40.7039	0	17.5431	8.9246	0	0	7.99446	0	0	0	0
hsa-miR-3605-5p	36.096	6.95656	30.1359	0	17.6449	12.5187	45.9794	0	0	23.5178	0	22.3276	33.1995	0	43.0978	7.99446	0	0	16.0884	0
hsa-miR-301a-3p	34.8928	65.8554	41.1471	0	76.1813	68.8527	31.3311	0	0	43.4175	0	132.371	63.5432	0	0	50.0523	2.05595	0	0	0
hsa-miR-598-3p	34.592	10.203	0.579536	0	41.7317	6.25934	18.3104	0	0	43.4175	0	23.3908	35.3414	132.675	0	30.2399	0	0	113.71	0
hsa-miR-511-5p	33.9904	8.81164	0	0	2.24063	2.34725	5.28967	0	0	7.23625	0	0	0	171.779	0	0	0	0	0	0
hsa-miR-944	31.8848	25.0436	0	0	8.9625	35.9912	17.9035	0	0	43.4175	0	0	9.63857	0.465527	0	92.1101	4.11189	0	0	0
hsa-miR-1180-3p	31.8848	20.4059	141.407	1017.98	7.28203	5.86813	37.8415	0	0	6.33172	0	0.53161	115.306	0.465527	117.426	23.2882	0	0	29.7227	0
hsa-miR-877-5p	30.9824	50.0872	292.666	4134.56	17.0848	68.0703	368.649	870.876	673.552	3.61812	4226.82	753.823	382.33	2627.43	767.016	126.521	3608.19	2517.52	216.24	0
hsa-miR-497-5p	30.6816	17.1595	0	0	11.2031	3.91208	8.13795	0	0	0	0	0	2.49889	0	0	41.015	0	0	0	0
hsa-miR-135b-5p	30.3808	5.56525	16.227	0	7.84219	8.21538	0	0	0	9.04531	0	0	0	0	0	0	0	0	0	0
hsa-miR-654-3p	30.3808	5.10148	0	0	5.60156	0	13.4276	0	0	0	0	0	12.4944	0	0	6.25653	0	0	0	0
hsa-miR-615-3p	28.2752	6.49279	0	0	58.8164	16.0395	5.28967	0	0	3.61812	0	0	0	0	0	50.7474	0	0	0	0
hsa-miR-3127-5p	28.2752	0.927541	0	0	1.68047	0	6.51036	0	0	0	0	0	10.3525	0	0	1.73793	0	0	0	0
hsa-miR-223-5p	27.3728	14.8407	26.0791	0	4.48125	16.4308	16.6828	221.035	0	25.3269	0	0	0	0	0	1.73793	0	0	28.9047	0
hsa-miR-381-3p	26.7712	25.0436	0	0	15.1242	2.73846	8.13795	0	0	1.80906	0	0	0	0	0	4.86619	0	0	0	0
hsa-miR-195-5p	26.4704	33.3915	45.2038	0	26.6074	10.5626	0	0	0	9.04531	0	18.0747	0.356984	0	0	59.4371	2.05595	0	38.994	0
hsa-miR-34c-5p	26.1696	140.986	14420	0	22.6863	14.0835	285.235	190.09	0	42.513	2778.66	76.0202	26633.1	4688.78	6810.08	155.371	1313.75	2980.75	7083	0
hsa-miR-141-5p	26.1696	26.8987	0	0	20.1656	11.7363	41.0966	0	0	16.2816	0	47.8449	51.0487	0	43.7224	38.9295	0	0	0	0
hsa-miR-493-5p	24.9664	8.34787	0	0	0	1.95604	0	0	0	0	0	0	0	0	0	0	0	0	0	0
hsa-miR-450b-5p	24.6656	27.3625	0	0	5.88164	11.345	19.1242	0	0	8.14078	0	0	0	0	0.624606	29.5447	0	0	0	0
hsa-miR-30c-1-3p	24.3648	36.6379	75.9193	0	16.8047	25.8198	80.5657	0	0	58.7945	0	64.3248	11.4235	0.465527	49.3439	8.34204	0	0	0	0
hsa-miR-652-3p	24.3648	30.6089	0	0	24.3668	1.95604	0	0	0	0	0	0	9.28158	0	0	15.9889	0	0	30.8134	423.522
hsa-miR-455-5p	24.3648	24.5798	0	0	56.2957	59.4637	0	0	0	26.2314	0	55.819	0	0	0	99.0618	2.05595	0	29.45	0
hsa-miR-1307-5p	23.1616	145.624	0	0	84.8637	15.2571	0	0	0	0	0	0	0	0	0	4.17102	0	0	0	0
hsa-miR-224-5p	21.9584	323.248	76.4988	0	120.714	10.9538	29.2966	8.84138	0	54.2719	0	26.5805	101.383	0	40.5994	72.2977	2.05595	0	26.1778	0
hsa-miR-4449	21.6576	110.841	71.8625	1252.9	42.2918	88.8043	166.828	331.552	436.561	143.82	3140.7	190.316	65.6851	0	85.571	153.285	0	0	0	1884.67
hsa-miR-200b-5p	21.3568	26.8987	50.4197	0	8.40235	35.9912	45.1656	0	0	29.8495	0	19.6696	59.9733	0	21.8612	11.1227	0	0	0	0
hsa-miR-365a-3p	21.056	25.5074	0.579536	0	8.68243	17.2132	0	0	0	28.0405	0	63.2616	12.1375	180.624	0	15.2937	0	0	0	0
hsa-miR-365b-3p	21.056	25.5074	0.579536	0	8.68243	17.2132	0	0	0	28.0405	0	63.2616	12.1375	180.624	0	15.2937	0	0	0	0
hsa-miR-374b-5p	20.1536	40.8118	0	0	20.1656	22.2989	9.76554	0	0	28.945	0	1.06322	15.7073	0	0	14.9462	0	0	0	0
hsa-miR-342-5p	19.2512	93.6816	283.973	5669.36	37.5305	41.8593	300.697	349.235	2070.55	53.3673	0	27.1121	174.565	555.839	346.032	70.9074	0	0	59.7181	0
hsa-miR-5091	19.2512	18.087	0	0	23.5266	9.389	22.3794	0	0	0	0	0	0	0	38.1009	10.4276	0	0	0	0
hsa-miR-766-3p	19.2512	10.203	0	0	2.80078	0	0.406897	0	0	9.04531	0	0	19.2771	0	0	7.64687	0	0	0	0
hsa-miR-30d-3p	19.2512	6.95656	0	0	16.2445	25.4285	54.9311	0	0	63.3172	0	20.7328	9.63857	0	0	21.5503	0	0	0	0
hsa-miR-1247-5p	19.2512	4.17393	26.6587	0	1.68047	0	0	0	0	2.71359	0	0	0	0	0	0	0	0	0	0
hsa-miR-509-3p	19.2512	0	0	0	30.2484	45.3802	7.32415	0	0	23.5178	0	0	114.949	180.159	1.24921	6.60412	0	0	23.1783	0
hsa-miR-3653-3p	18.9504	16.6957	0	0	13.7238	16.822	0	0	0	7.23625	0	0	24.2749	0	0	11.1227	659.959	0	0	0
hsa-miR-212-5p	18.6496	25.9711	0	0	10.643	3.91208	0	0	0	2.71359	0	0	0	0	0	7.99446	0	0	0	0
hsa-miR-1273h-3p	18.6496	15.7682	0	0	13.7238	3.91208	29.2966	0	0	16.2816	0	23.3908	0	0	0	0	744.253	0	0	0
hsa-miR-532-3p	18.3488	5.10148	0	0	8.12227	17.2132	0	0	0	6.33172	0	0	0	0	0	9.73238	0	0	0	0
hsa-miR-577	18.048	48.6959	96.2031	0	26.6074	1.17363	24.8207	4.42069	0	0	0	0	22.847	0	0	69.1694	0	0	0	0
hsa-miR-106b-5p	17.7472	37.1016	0	0	18.2051	26.9934	52.0829	0	0	10.8544	0	17.5431	11.0665	0.465527	0	35.4537	0	0	0	0
hsa-miR-191-3p	17.7472	3.71016	0	0	2.5207	13.6923	10.5793	0	0	0	0	0	0	0	0	10.08	0	0	0	0
hsa-miR-584-5p	17.4464	6.02902	112.43	0	8.40235	2.34725	0	0	199.571	8.14078	0	0.53161	11.4235	0	0	27.1116	0	0	0	487.051
hsa-miR-199a-5p	17.1456	84.87	0	0	59.0965	15.2571	8.95174	0	0	10.8544	0	29.2385	0	0	0	15.9889	0	0	29.9954	0
hsa-miR-210-3p	16.544	109.45	26.6587	0	57.416	87.6307	62.6622	0	0	62.4127	0	166.394	182.062	0.465527	0.624606	52.8329	2.05595	0	57.2639	0
hsa-miR-454-5p	16.2432	12.9856	0	0	1.40039	64.9406	5.69656	0	0	25.3269	0	0	0	0	0	2.4331	0	0	0	0
hsa-miR-4467	15.9424	0	42.8857	0	0	1.17363	7.32415	167.986	0	0	0	0	0	0	0	7.29929	0	0	0	0
hsa-miR-3074-5p	15.9424	0	0	0	1.68047	1.17363	0	0	0	0	0	0	0	0	0	3.82344	0	0	0	0
hsa-miR-628-3p	15.3408	6.49279	70.7034	0	14.5641	2.34725	0	0	0	3.61812	0	0.53161	23.9179	0	84.3218	0	0	0	0	0
hsa-miR-1243	15.04	7.8841	0	0	0	0	0	0	0	0	0	0	0	0	0	0	0	0	0	0
hsa-miR-3605-3p	14.7392	10.203	16.227	0	12.3234	15.2571	28.4828	0	0	66.0308	0	28.1753	0	0.465527	42.4732	10.7751	0	0	25.0871	0
hsa-miR-29c-3p	14.4384	121.044	0	0	181.491	14.8659	0	4.42069	0	16.2816	0	0	61.4012	0	124.921	5.90895	0	0	59.4454	0
hsa-miR-205-3p	14.4384	4.17393	0	0	4.48125	2.73846	5.69656	0	0	7.23625	0	0	0	0	0	7.64687	0	0	0	0
hsa-miR-937-3p	13.536	6.02902	0	0	2.5207	41.0769	81.3795	185.669	0	52.4628	0	200.417	11.4235	0.465527	0	11.1227	861.442	0	37.3579	0
hsa-miR-4741	13.536	4.6377	0	0	0.840235	0	0	0	0	0	0	18.0747	0	0	0	2.08551	0	0	0	0
hsa-miR-296-5p	13.2352	0	0	0	0	0.782417	6.51036	0	0	0	0	0	0	0	0	2.78068	0	0	0	0
hsa-miR-194-5p	12.9344	30.6089	0	0	14.8441	19.9516	35.807	0	0	30.7541	0	11.6954	10.3525	0	0	33.0206	2.05595	0	34.9037	0
hsa-miR-4286	12.6336	11.5943	0	0	3.36094	0	0	0	0	4.52266	0	0	0	0	0	0	0	0	0	296.466
hsa-miR-483-3p	12.6336	0	0	0	3.64102	0	50.8622	0	0	0	0	0	0	0	0.624606	0	0	0	0	0
hsa-miR-330-5p	12.3328	2.78262	0	0	8.68243	0	0	0	0	9.04531	0	0	0	0	0	2.08551	0	0	0	0
hsa-miR-200a-5p	12.032	24.5798	0	0	16.8047	24.2549	26.8552	0	0	16.2816	0	0	33.9135	0	0	11.8179	0	0	22.6329	0
hsa-miR-590-3p	12.032	0	0	0	5.32149	1.95604	11.3931	0	0	0	0	0	0	0	0	0	0	0	0	0
hsa-miR-1301-3p	11.7312	13.9131	0	0	12.0434	1.17363	10.5793	0	0	0	0	20.2012	18.9202	0	0	12.8606	0	0	0	0
hsa-miR-485-5p	11.7312	2.78262	41.7266	0	4.48125	0	0	0	311.83	0	0	0	0	0	0	0	0	0	0	0
hsa-miR-582-3p	11.4304	38.9567	43.4652	0	45.3727	255.459	20.3449	0	0	119.398	0	0.53161	12.1375	0.931053	0	6.9517	0	0	65.9899	381.17
hsa-miR-542-3p	11.1296	35.7103	0	0	10.643	7.04175	0	0	0	3.61812	0	0	0	0	0	18.7696	0	0	0	0
hsa-miR-136-3p	11.1296	15.3044	0	0	7.56211	2.34725	0	0	424.088	0	0	0	0	0	0	2.4331	2.05595	0	0	0
hsa-miR-2467-5p	10.8288	15.3044	0	0	3.36094	7.04175	19.1242	0	0	0	0	0	9.28158	0.465527	0	25.3737	2.05595	0	0	0
hsa-miR-942-5p	10.8288	0	0	0	9.52266	6.65054	12.2069	0	0	7.23625	0	0	7.49666	0	0	12.1655	0	0	0	0
hsa-miR-374b-3p	10.2272	3.24639	0	0	0	3.91208	6.51036	0	0	0	0	0	0	0	0	0	0	0	0	0
hsa-miR-363-3p	9.92641	230.958	0	0	43.132	16.4308	0	0	0	52.4628	0	0	7.13968	181.555	56.2145	90.3721	0	0	0	0
hsa-miR-502-3p	9.92641	18.087	0.579536	0	11.2031	6.25934	0	0	0	0	0	0	0.713968	0.465527	0	39.6247	0	0	0	0
hsa-miR-653-5p	9.92641	4.6377	0	0	0.840235	0	0	0	0	0	0	0	0	0	0	20.5075	0	0	0	0
hsa-miR-181c-3p	9.62561	22.261	0	0	21.8461	2.73846	8.13795	0	0	2.71359	0	0.53161	0	0	0	26.0689	0	0	36.2672	0
hsa-miR-148b-5p	9.62561	18.5508	0	0	24.6469	16.822	13.8345	0	0	11.7589	0	19.6696	30.7006	0	0	19.8124	0	0	0	0
hsa-miR-4781-3p	9.62561	5.10148	4.63629	0	0	0	0	0	0	0	0	0	0	0	0	0	0	0	0	0
hsa-miR-338-5p	9.62561	0	45.2038	0	0	0	0	0	0	0	0	0	0	0	0	4.51861	0	0	0	0
hsa-miR-3662	9.62561	0	0	0	0	1.17363	0	0	0	0	0	0	0	0	0	1.73793	0	0	0	0
hsa-miR-4520-2-3p	9.32481	4.6377	0	0	0	0	0	0	0	4.52266	0	0	0	0	0	0	0	0	0	0
hsa-miR-301a-5p	9.32481	1.39131	0	0	0.560156	0	0	0	0	0	0	0	0	0	0	0	0	0	0	0
hsa-miR-4772-3p	9.32481	0	0	0	1.96055	0	0	0	0	0	0	0	0	0	0	0	0	0	0	0
hsa-miR-5189-5p	9.32481	0	0	0	0	0	0	0	0	0	0	0	0	0	0	0	0	0	0	0
hsa-miR-7848-3p	9.02401	2.31885	0	0	1.68047	0	0	0	0	1.80906	0	0	0	0	0	0	0	0	0	0
hsa-miR-153-5p	9.02401	0	0	0	0	0	0	0	0	0	0	0	0	0	0	0	0	0	0	0
hsa-miR-382-5p	9.02401	0	0	0	0	0	0	0	0	0	0	0	0	0	0	0	0	0	0	0
hsa-miR-4649-5p	9.02401	0	0	0	0	0	0	0	0	0	0	0	0	0	0	0	0	0	0	0
hsa-miR-4787-5p	9.02401	0	0	0	0	0	0	0	0	0	0	0	0	0	0	0	0	0	0	0
hsa-miR-339-3p	8.72321	42.2031	38.2494	0	21.566	12.9099	0.406897	0	0	2.71359	0	0	11.4235	0	0	19.1172	0	0	0	0
hsa-miR-196a-5p	8.72321	16.6957	0	0	0.560156	0	26.8552	0	0	2.71359	0	0	0	0	0	100.105	0	0	0	0
hsa-miR-144-5p	8.72321	8.34787	0	0	3.08086	9.78021	17.4966	0	0	4.52266	0	0	8.56762	0	38.1009	18.422	0	0	0	0
hsa-miR-4446-3p	8.72321	3.24639	0	0	0	0.391208	10.1724	145.883	848.176	0	0	0	19.2771	178.762	44.9716	1.73793	0	0	31.3588	0
hsa-miR-296-3p	8.72321	0	0	0	0.280078	6.25934	77.3105	0	486.454	0	0	33.4914	0	0	49.9685	10.7751	0	0	0	0
hsa-miR-1304-5p	8.72321	0	0	0	0	1.17363	0	0	0	0	0	0	0	0	0	0	0	0	0	0
hsa-miR-3661	8.72321	0	0	0	0	0	0	0	0	0	0	0	0	0	0	0	0	0	0	0
hsa-miR-29b-3p	8.42241	48.6959	0	0	73.3805	8.60659	0	0	0	0	0	0	12.4944	0	43.7224	3.12827	0	0	33.5403	0
hsa-miR-6847-5p	8.42241	3.71016	0	0	0	0	0	0	0	0	0	0	11.0665	0.465527	0	0	0	0	0	0
hsa-miR-4685-3p	8.42241	0	0	0	3.08086	0	0	0	0	0	0	0	0	0	0	0	0	0	0	0
hsa-miR-4713-5p	8.42241	0	0	0	0	1.95604	0	0	0	0	0	0	0	0	0	0	0	0	0	0
hsa-miR-1229-3p	8.42241	0	0	0	0	0	0	0	0	0	0	0	0	0	0	2.78068	0	0	0	0
hsa-miR-195-3p	8.12161	12.5218	0	1393.85	13.4438	6.25934	0	0	0	7.23625	0	26.5805	11.4235	0	0	33.3682	0	0	31.3588	0
hsa-miR-410-3p	8.12161	6.02902	141.407	0	8.40235	0.391208	0	0	0	0.904531	0	0	0	0	0	2.08551	0	0	0	0
hsa-miR-144-3p	8.12161	5.10148	78.2374	0	4.48125	1.56483	0	0	0	0	0	0	0	0	0	0.347585	0	0	34.3584	0
hsa-miR-218-5p	8.12161	4.6377	46.3629	0	3.9211	6.25934	10.1724	0	0	0	0	22.3276	0	0	0	11.4703	0	0	0	0
hsa-let-7c-3p	8.12161	1.39131	0	0	0	0.782417	0	0	0	4.52266	0	23.9224	0	0	0	0	0	0	0	0
hsa-miR-4732-3p	8.12161	0	0	0	0	2.34725	10.5793	0	0	0	0	0	0	0	0	5.90895	0	0	0	0
hsa-miR-6741-3p	8.12161	0	0	0	0	0	0	0	0	0	0	0	0	0	0	0	0	0	0	0
hsa-miR-888-5p	8.12161	0	0	0	0	0	0	0	0	0	0	0	0	0	0	0	0	0	0	0
hsa-let-7i-3p	7.82081	15.7682	33.6131	0	10.0828	0	0	0	0	0	0	0	0	0	0	0	0	0	0	0
hsa-miR-18a-3p	7.82081	2.78262	0	0	2.24063	8.60659	11.8	0	0	17.1861	0	0	0	0	0	16.3365	0	0	0	0
hsa-miR-675-3p	7.82081	0	0	0	0	0	0	0	0	0	0	0	0	0	0	0	0	0	0	0
hsa-miR-873-5p	7.52001	29.2175	0	0	4.20117	1.17363	0	0	0	0	0	0	10.3525	0	0	11.8179	0	0	0	0
hsa-miR-874-3p	7.52001	13.4493	22.0224	0	45.9328	1.56483	0	0	0	0	0	0	7.85365	0	0	3.47585	0	0	30.5408	0
hsa-miR-628-5p	7.52001	7.8841	0	0	6.16172	2.34725	0	0	0	4.52266	0	0	0	0	0	2.78068	0	0	34.0857	0
hsa-miR-1303	7.52001	3.24639	0	0	1.68047	1.95604	0	0	0	3.61812	0	0	8.56762	0	0	0	0	0	0	0
hsa-miR-629-5p	7.52001	0.46377	0	0	0	2.34725	0	0	0	5.42719	0	22.8592	0	0	0	0	0	0	0	0
hsa-miR-3920	7.52001	0	0	0	2.80078	0	0	0	0	0	0	0	0	0	0	0	0	0	0	0
hsa-miR-653-3p	7.52001	0	0	0	0	0	0	0	0	0	0	0	0	0	0	0	0	0	0	0
hsa-miR-324-3p	7.21921	10.6667	0	0	10.643	3.52088	0	0	0	9.04531	0	0	12.8514	0.465527	0	4.17102	2.05595	0	0	0
hsa-miR-548o-3p	7.21921	6.49279	0	0	1.40039	5.08571	0	0	0	3.61812	0	0	0	0	0	6.60412	0	0	0	0
hsa-miR-136-5p	7.21921	1.39131	0	0	1.96055	0	0	0	0	0	0	0	0	0	0	0	0	0	0	0
hsa-miR-1277-5p	7.21921	0.927541	0	0	2.24063	1.17363	0	0	0	1.80906	0	0	0	0	0	0	0	0	0	0
hsa-miR-138-5p	7.21921	0	0	0	10.0828	4.6945	25.2276	4.42069	0	18.0906	0	0	24.2749	0	0	10.4276	0	0	0	0
hsa-miR-1247-3p	7.21921	0	0	0	0	0	0	0	0	0	0	0	0	0	0	5.90895	0	0	0	0
hsa-miR-32-5p	6.91841	19.9421	0	0	16.2445	4.30329	0	0	0	9.04531	0	0	0	0	0	8.34204	0	0	33.2676	0
hsa-miR-1296-5p	6.91841	14.3769	41.1471	0	0	2.34725	30.1104	114.938	0	0.904531	0	0	12.1375	0	0	13.9034	0	0	0	0
hsa-miR-145-5p	6.91841	7.42033	39.4085	0	30.5285	2.73846	23.1932	0	0	9.04531	0	0	4.28381	0	0	5.90895	0	0	34.631	0
hsa-miR-887-3p	6.91841	0.927541	0	0	3.64102	0.782417	0	0	0	2.71359	0	0	8.21063	0	0	0	0	0	0	0
hsa-miR-769-3p	6.91841	0.927541	0	0	0	4.30329	0	0	0	0	0	0	0	0	0	0	0	0	0	0
hsa-miR-654-5p	6.91841	0	0	0	0	0	0	0	0	0	0	0	0	0	0	0	0	0	0	0
hsa-miR-374a-5p	6.61761	78.3772	0	0	73.6606	12.1275	10.1724	0	0	12.6634	0	0	0	0.465527	0	48.6619	0	0	35.9945	0
hsa-miR-6786-3p	6.61761	0	0	0	0	2.34725	10.5793	0	0	5.42719	0	54.7558	0	0	0	0	0	0	0	0
hsa-miR-4786-5p	6.61761	0	0	0	0	1.95604	0	0	0	0	0	0	0	0	0	0	0	0	0	0
hsa-miR-6866-5p	6.61761	0	0	0	0	0.782417	9.35864	0	0	0	0	5.3161	0	0	0	4.51861	0	0	61.0815	0
hsa-miR-335-5p	6.31681	42.2031	0	0	21.0059	33.6439	12.2069	0	0	0	0	0	0	0	0.624606	51.7902	2.05595	0	0	0
hsa-miR-4746-5p	6.31681	17.1595	0	0	4.48125	7.82417	0	0	0	6.33172	0	23.9224	0	0	0	4.17102	0	0	0	0
hsa-miR-424-5p	6.31681	5.10148	0	0	3.9211	3.91208	0	0	0	0	0	0	0	0	0	3.12827	0	0	0	0
hsa-miR-505-3p	6.31681	0.927541	8.69305	0	3.08086	3.91208	0	0	0	6.33172	0	0	0	0	0	0	0	0	0	0
hsa-miR-409-5p	6.31681	0	48.6811	0	2.24063	0	0	0	0	0	0	0	0	0	0	0	0	0	0	0
hsa-miR-548f-3p	6.01601	16.6957	0	0	8.9625	27.7758	0	0	0	0	0	0	0.356984	0	0	0	0	0	0	0
hsa-miR-6511a-5p	6.01601	0	0	0	0	0	0	0	0	0	0	0	0	0	0	0	0	0	0	0
hsa-miR-6511b-5p	6.01601	0	0	0	0	0	0	0	0	0	0	0	0	0	0	0	0	0	0	0
hsa-miR-1306-5p	5.71521	1.85508	0	0	0	3.91208	0	0	0	0	0	0.53161	0	0	0	0	0	0	0	0
hsa-miR-548ah-3p	5.71521	0.927541	0	0	2.24063	11.7363	1.22069	0	0	0	0	0	0	0	0	2.08551	0	0	0	0
hsa-miR-548p	5.71521	0.927541	0	0	2.24063	11.7363	1.22069	0	0	0	0	0	0	0	0	0	0	0	0	0
hsa-miR-6515-5p	5.71521	0	0	0	0	0	0	0	0	0	0	0	0	0	0	0	0	0	0	0
hsa-miR-3928-3p	5.11361	2.78262	0	0	1.68047	0	0	0	0	0	0	0	0	0	0	0	0	0	0	0
hsa-miR-6735-5p	5.11361	0	15.0679	0	0.840235	2.34725	0	0	0	0	0	0	0.356984	0	0	0	0	0	0	0
hsa-miR-6873-3p	5.11361	0	0	0	0	0	0	0	0	0	0	0	0	0	0	0	0	0	0	0
hsa-miR-454-3p	4.81281	15.3044	33.0336	0	12.0434	27.7758	14.6483	0	0	4.52266	0	21.796	8.56762	0	0	13.9034	0	0	0	0
hsa-miR-6510-3p	4.81281	12.9856	0	0	78.702	5.47692	8.95174	0	0	8.14078	0	44.1236	8.56762	0.465527	38.7256	13.5558	0	0	0	0
hsa-miR-219a-1-3p	4.81281	2.78262	0	0	5.32149	10.5626	15.4621	0	0	1.80906	0	22.3276	20.3481	0	0	17.7268	0	0	0	0
hsa-miR-940	4.81281	0	0	0	0	0	0	0	0	0	0	0	0	0	0	0	0	0	0	0
hsa-let-7a-3p	4.21121	7.42033	0	0	2.5207	3.91208	0	0	0	1.80906	0	0	2.1419	0	0	0	0	0	0	0
hsa-miR-301b-3p	4.21121	0	0	0	3.9211	8.21538	0	0	0	0.904531	0	0	0	0	0	10.08	0	0	0	0
hsa-miR-625-5p	4.21121	0	0	0	0.840235	2.34725	0	0	0	9.04531	0	0	0	0	0	6.60412	0	0	0	0
hsa-miR-6767-5p	3.3088	0	0	0	0	0	0	0	0	0	0	0	0	0	0	3.12827	0	0	0	0
hsa-miR-3613-3p	3.008	0	0	0	0	0	0	0	0	9.94984	0	0	0	0	0	0	0	0	0	0
hsa-miR-93-3p	2.7072	1.85508	0	0	3.9211	3.12967	10.1724	0	0	5.42719	0	0	0	0	0	0	0	0	0	0
hsa-miR-449c-5p	0.601601	10.203	22112.8	0	16.2445	17.9956	24.4138	4.42069	0	10.8544	5258.63	22.8592	11929.3	6047.19	2993.74	187.348	6447.45	3403.69	1596.85	0
hsa-miR-378i	0.601601	0.46377	0	0	0	1.17363	1.22069	0	0	0	0	2.12644	0.713968	0	0	0	0	0	0	0
hsa-miR-204-5p	0.3008	12.5218	1046.06	0	11.2031	71.5911	15.869	13.2621	0	562.618	0	1.59483	36.7694	0.931053	1897.55	33.3682	6276.8	1429.95	1248.35	868.221
hsa-miR-99b-3p	0.3008	8.81164	39.988	0	6.4418	22.6901	0	0	0	6.33172	0	0	0	0	0	14.9462	0	0	0.272685	0
hsa-miR-34b-5p	0.3008	6.49279	2115.89	0	6.72188	5.47692	25.2276	4.42069	0	3.61812	0	2.65805	3863.64	354.266	1212.98	18.422	0	0	865.776	0
hsa-miR-3940-3p	0.3008	6.02902	0	0	4.48125	1.17363	0	0	0	0	0	0	9.99555	0	0	6.60412	0	0	0	0
hsa-miR-127-5p	0.3008	4.17393	0	0	0	0	0	0	0	0	0	0	0	0	0	0	0	0	0	0
hsa-miR-3176	0.3008	3.71016	0	0	3.36094	0	0	0	0	0	0	0	0	0	0	0	0	0	33.2676	0
hsa-miR-1275	0.3008	2.78262	0	0	0	7.43296	41.9104	0	473.981	0	0	30.3018	0	0.465527	0	4.17102	4.11189	0	32.4496	0
hsa-miR-212-3p	0.3008	2.31885	0	0	1.68047	0	0	0	0	0.904531	0	0	9.99555	0	0	0	0	0	0	0
hsa-miR-1269b	0.3008	0.46377	0	0	134.157	6.65054	361.732	0	0	0	0	0	0	0	0.624606	306.223	2.05595	0	0	0
hsa-miR-383-5p	0.3008	0	0	0	7.28203	0	0	0	0	0	0	0	0	0	0	22.9406	0	0	0	0
hsa-miR-3622a-5p	0.3008	0	0	0	2.80078	0	0	0	0	0	0	0	0	0	0	0	0	0	0	0
hsa-miR-561-5p	0.3008	0	0	0	2.24063	0	13.0207	0	0	0	0	27.6437	0	0	0	18.0744	0	0	0	0
hsa-miR-548g-3p	0.3008	0	0	0	0	0	0	0	0	0	0	0	0	0	0	0	0	0	0	0
hsa-miR-3690	0	160.465	0	0	23.5266	4.6945	0	0	0	0	0	0	34.6274	0	0	9.73238	0	0	0.545371	0
hsa-miR-708-3p	0	106.667	0	0	92.986	49.2923	49.6415	0	0	60.6036	0	0	32.1286	0	0	7.64687	0	0	64.6264	0
hsa-miR-452-5p	0	77.4497	0	0	4.20117	1.95604	0	0	0	5.42719	0	0	0	0	0	21.8979	0	0	0	0
hsa-miR-4454	0	48.6959	20.8633	0	40.0512	0.782417	0	0	0	10.8544	0	0	0	0	0	0	0	0	0	0
hsa-miR-20a-5p	0	40.348	0	0	12.6035	120.883	65.1036	0	0	30.7541	0	75.4886	0	0	0.624606	66.0412	0	0	0	0
hsa-miR-873-3p	0	30.6089	0	0	12.6035	0.391208	0	0	0	0	0	92.5001	0	0	0	39.6247	0	0	0	0
hsa-miR-3158-3p	0	24.1161	0	0	5.04141	13.6923	8.13795	0	0	0	0	0	18.2062	0	0.624606	26.0689	0	0	0	0
hsa-miR-574-3p	0	21.3334	0	0	10.9231	21.5165	13.8345	0	0	8.14078	0	0	0	0	73.7035	13.2082	0	0	0	0
hsa-miR-3912-3p	0	20.4059	0	0	18.7652	1.17363	0	0	0	7.23625	0	0	0	0	0	9.3848	0	0	0	0
hsa-miR-889-3p	0	19.4784	39.988	0	18.7652	2.73846	0	0	0	9.04531	0	0	0	0	0	4.17102	0	0	0	0
hsa-miR-338-3p	0	19.0146	72.4421	0	10.9231	1.95604	0	0	0	5.42719	0	0	9.63857	0	0	5.21378	0	0	0	0
hsa-miR-193a-3p	0	16.6957	0	0	0	1.56483	0	0	0	0	0	0	0	0	0	0	0	0	0	0
hsa-miR-132-3p	0	16.232	45.2038	0	9.80274	0.391208	12.2069	0	0	2.71359	0	0	12.4944	0	0	0	0	0	0	0
hsa-miR-651-5p	0	15.3044	0	0	7.28203	4.6945	0	0	0	7.23625	0	0	0	0	0	5.21378	0	0	0	0
hsa-miR-17-3p	0	14.8407	0	0	9.80274	13.6923	13.4276	0	0	7.23625	0	0	0	0	0	21.5503	0	0	33.2676	0
hsa-miR-95-3p	0	14.8407	0	0	2.80078	11.345	10.5793	0	0	0	0	0	10.3525	0	0	40.3199	0	0	0	0
hsa-miR-4645-3p	0	13.9131	0	0	8.9625	0	0	0	0	0	0	0	0	0	0	9.03721	725.749	0	0	0
hsa-miR-33a-5p	0	13.4493	0	0	1.40039	11.7363	0	0	0	2.71359	0	16.4799	12.1375	0	0	7.29929	0	0	0	0
hsa-miR-100-3p	0	12.9856	0	0	6.72188	0.782417	0	0	0	0	0	0	14.9933	0	0	2.4331	0	0	32.7222	0
hsa-miR-708-5p	0	11.5943	0	0	18.7652	12.1275	0	0	0	11.7589	0	0	9.28158	0	0	6.60412	0	0	0	0
hsa-miR-183-3p	0	11.1305	0	0	3.08086	5.86813	0	0	0	11.7589	0	0	0	0	0	5.56136	0	0	0	0
hsa-miR-33b-5p	0	10.203	0	0	4.76133	1.95604	0	0	0	0	0	0	7.85365	0	0	0	0	0	0	0
hsa-miR-664a-5p	0	10.203	0	0	4.76133	0	7.32415	0	0	0.904531	0	0	0	0	49.3439	0	0	0	0	0
hsa-miR-5701	0	9.73918	0	0	2.80078	0.782417	0	0	0	1.80906	0	0.53161	0	0	0	1.04276	0	0	0	0
hsa-miR-3917	0	9.73918	0	0	0	2.73846	0	0	0	0	0	0	0	0	0	0	0	0	0	0
hsa-miR-6761-5p	0	9.27541	26.6587	0	3.9211	0.782417	0	0	0	10.8544	0	0	0	0	0	0	0	0	0	0
hsa-miR-210-5p	0	9.27541	0	0	1.40039	15.6483	0	0	0	8.14078	0	63.7932	75.6806	0	0	4.86619	0	0	0	0
hsa-miR-92b-5p	0	8.81164	29.5564	0	0.840235	0.782417	0	0	0	0	0	0	31.0576	203.435	0	0	0	0	0	0
hsa-miR-3687	0	8.81164	20.8633	2145.59	3.08086	1.17363	8.54485	0	1247.32	0	9.051	0	0	0	0	2.08551	0	0	0	2583.49
hsa-miR-24-2-5p	0	8.81164	0	0	13.1637	29.7318	0	0	0	4.52266	0	0	0	0	0	16.3365	0	0	0	0
hsa-miR-214-3p	0	8.81164	0	0	11.4832	5.86813	0	362.497	0	10.8544	0	0	0	0	0	0	0	0	0	0
hsa-miR-548k	0	8.81164	0	0	6.4418	8.21538	0	0	0	1.80906	0	0	0	0	0	10.7751	0	0	31.6315	0
hsa-miR-33b-3p	0	8.81164	0	0	0	0	0	0	0	0	0	0	0	0	0	0	0	0	0	0
hsa-miR-1271-5p	0	8.34787	19.1247	0	11.7633	5.86813	0	0	0	0.904531	0	0	11.4235	0	0	73.3405	0	0	29.45	0
hsa-miR-18a-5p	0	8.34787	0	0	5.04141	9.78021	0	0	0	0	0	0	3.56984	0	0	0	0	0	0	0
hsa-miR-548e-3p	0	8.34787	0	0	5.04141	0	0	0	0	0	0	0	0	0	0	2.78068	0	0	0	0
hsa-miR-6837-3p	0	8.34787	0	0	1.68047	3.12967	8.54485	0	0	8.14078	0	0	0	0	0	0	0	0	0	0
hsa-miR-589-3p	0	8.34787	0	0	0	3.12967	0	0	0	1.80906	0	0	0	0	0	3.47585	0	0	0	0
hsa-miR-99a-3p	0	7.42033	0	0	12.0434	6.65054	8.54485	0	0	13.568	0	45.7184	9.99555	0	0	8.68963	0	0	0	0
hsa-miR-135b-3p	0	7.42033	0	0	6.4418	3.12967	0	0	0	7.23625	0	0	0	0	0	0	0	0	0	0
hsa-miR-6503-3p	0	7.42033	0	0	1.68047	0	0	0	0	0	0	0	0	0	0	3.82344	0	0	0	0
hsa-miR-3174	0	6.95656	22.6019	0	7.28203	1.17363	7.32415	0	0	6.33172	0	0	20.3481	0	0	0	0	0	0	0
hsa-miR-125a-3p	0	6.95656	0	0	4.20117	6.25934	6.51036	0	0	9.04531	0	23.3908	0	0	0	7.64687	0	0	0	0
hsa-miR-331-3p	0	6.95656	0	0	4.20117	2.34725	0	0	0	0	0	0	0	0	0	0	0	0	0	0
hsa-miR-452-3p	0	6.95656	0	0	0	0	0	0	0	1.80906	0	0	9.99555	0	0	5.90895	0	0	0	0
hsa-miR-455-3p	0	6.49279	0	0	8.40235	37.9472	0	0	0	9.04531	0	0	0	0	0	33.0206	0	0	0	0
hsa-miR-214-5p	0	6.49279	0	0	3.36094	3.52088	0	0	399.142	2.71359	0	0	0	0	0	0	0	0	0	0
hsa-miR-5000-3p	0	6.49279	0	0	1.40039	0	0	0	0	0	0	0	0	0	0	0	0	0	0	0
hsa-miR-1260a	0	6.49279	0	0	0.840235	0	0	0	0	4.52266	0	0	0	0	0	0	0	0	0	0
hsa-miR-140-5p	0	6.02902	0	0	6.16172	0	0	0	0	0	0	0	0	0	0	5.21378	0	0	0	0
hsa-miR-548e-5p	0	6.02902	0	0	0	3.12967	0	0	0	0	0	0	0	0	0	0	0	0	0	0
hsa-miR-371a-5p	0	6.02902	0	0	0	0	0	0	0	0	0	0	0	0	0	0	0	0	0.272685	0
hsa-miR-216a-5p	0	6.02902	0	0	0	0	0	0	0	0	0	0	0	0	0	0	0	0	0	0
hsa-miR-215-5p	0	5.56525	0	0	11.7633	5.86813	7.73105	0	0	0.904531	0	0	0	0	0	0	0	0	0	0
hsa-miR-450a-5p	0	5.56525	0	0	5.04141	3.91208	7.73105	0	0	2.71359	0	0	0	0	0	10.08	0	0	0	0
hsa-miR-4662a-5p	0	5.56525	0	0	2.24063	4.30329	0	0	0	9.94984	0	0	10.3525	0	0	3.47585	0	0	0	0
hsa-miR-139-5p	0	5.56525	0	0	0	0	0	0	0	0	0	0	0	0	0	0	0	0	0	0
hsa-miR-3942-5p	0	5.56525	0	0	0	0	0	0	0	0	0	0	0	0	0	0	0	0	0	0
hsa-miR-129-5p	0	5.10148	0.579536	0	0	0.391208	0	0	0	5.42719	0	0	0	178.297	0	7.29929	0	0	0	0
hsa-miR-20b-5p	0	5.10148	0	0	1.96055	2.34725	0	0	0	0	0	0	8.56762	0	0	0	0	0	0	0
hsa-miR-487a-3p	0	5.10148	0	0	0	0	0	0	0	0	0	0	0	0	0	0	0	0	0	0
hsa-miR-4709-5p	0	4.6377	12.7498	0	0	1.56483	0	0	0	0	0	0	12.8514	0	0	0	0	0	0	0
hsa-miR-378d	0	4.6377	0.579536	0	3.36094	8.21538	0	0	0	2.71359	0	23.9224	0	0	0	0.347585	0	0	0	0
hsa-miR-7705	0	4.6377	0	0	8.12227	9.389	32.5518	0	0	2.71359	0	0	0	0	0	0	0	0	0	0
hsa-miR-3202	0	4.6377	0	0	3.36094	6.25934	0	0	0	4.52266	0	0	0	0	35.6025	0	0	0	0	0
hsa-miR-582-5p	0	4.6377	0	0	1.68047	0	0	0	0	0	0	0	12.1375	0	0	0	0	0	0	0
hsa-miR-5571-5p	0	4.6377	0	0	1.68047	0	0	0	0	0	0	0	0	0	0	0	0	0	0	0
hsa-miR-1260b	0	4.6377	0	0	0.840235	0	0	0	0	0	0	0	0	0	0.624606	0	0	0	0	0
hsa-miR-6894-5p	0	4.6377	0	0	0	2.34725	0	0	473.981	0	0	0	0	0	0	0	0	0	0.272685	0
hsa-miR-1185-1-3p	0	4.6377	0	0	0	0.782417	0	0	0	1.80906	0	0	0	0	0	0	0	0	0	0
hsa-miR-1185-2-3p	0	4.6377	0	0	0	0	0	0	0	0	0	0	0	0	0	0	0	0	0	0
hsa-miR-3064-3p	0	4.6377	0	0	0	0	0	0	0	0	0	0	0	0	0	0	0	0	0	0
hsa-miR-3121-3p	0	4.6377	0	0	0	0	0	0	0	0	0	0	0	0	0	0	0	0	0	0
hsa-miR-3653-5p	0	4.6377	0	0	0	0	0	0	0	0	0	0	0	0	0	0	0	0	0	0
hsa-miR-6890-5p	0	4.6377	0	0	0	0	0	0	0	0	0	0	0	0	0	0	0	0	0	0
hsa-miR-659-5p	0	4.17393	0	0	21.8461	5.86813	0	0	0	10.8544	0	0	0	0	0	17.0317	0	0	0	0
hsa-miR-1266-5p	0	4.17393	0	0	8.12227	4.30329	0	0	0	3.61812	0	0	0	0	0	0	0	0	0	0
hsa-miR-152-3p	0	4.17393	0	0	6.16172	0.782417	0	0	0	0	0	0	0	0	0	0	0	0	0	0
hsa-miR-4520-3p	0	4.17393	0	0	2.5207	0	0	0	0	11.7589	0	0	0	0	0	0	0	0	0	0
hsa-miR-767-5p	0	4.17393	0	0	2.24063	0	0	0	0	5.42719	0	0	0	0	0	0	0	0	0	0
hsa-miR-664b-3p	0	4.17393	0	0	1.68047	0	0	0	0	0	0	0	0	0	0	0	0	0	0	0
hsa-miR-4738-3p	0	4.17393	0	0	0	0	0	0	0	0	0	0	0	0	0	3.47585	0	0	0	0
hsa-miR-4697-3p	0	4.17393	0	0	0	0	0	0	0	0	0	0	0	0	0	0	0	0	0	0
hsa-miR-4802-3p	0	4.17393	0	0	0	0	0	0	0	0	0	0	0	0	0	0	0	0	0	0
hsa-miR-4687-5p	0	3.71016	14.4884	0	0	0	0	0	0	3.61812	0	0	0	0	0	0	0	1188.27	0	0
hsa-miR-185-3p	0	3.71016	0	0	3.64102	0	0	0	0	0	0	0	0.356984	0	49.3439	5.21378	0	0	0	0
hsa-miR-7703	0	3.71016	0	0	2.24063	0	0	0	0	3.61812	0	0	0	0	0	0	0	0	0	0
hsa-miR-4512	0	3.71016	0	0	2.24063	0	0	0	0	0	0	0	0	0	0	4.51861	0	0	0	0
hsa-miR-656-3p	0	3.71016	0	0	1.96055	0	0	0	0	0	0	0	0	0	0	0	0	0	0	0
hsa-miR-6769b-3p	0	3.71016	0	0	1.68047	5.86813	10.5793	0	0	1.80906	0	0	0	0	0	0	0	0	31.6315	0
hsa-let-7f-2-3p	0	3.71016	0	0	1.12031	2.34725	0	0	0	0	0	0	0	0	0	0	0	0	0	0
hsa-miR-371b-5p	0	3.71016	0	0	1.12031	0	0	0	0	0	0	0	0	0	0	0	0	0	0	0
hsa-miR-101-5p	0	3.71016	0	0	0.560156	0	0	0	0	0	0	0	0	0	0	0	0	0	0	0
hsa-miR-222-5p	0	3.71016	0	0	0.280078	0.782417	0	0	0	3.61812	0	0	0	0	0	0	0	0	0	0
hsa-miR-6803-3p	0	3.71016	0	0	0.280078	0	0	0	0	0	0	0	2.49889	0	0	0	0	0	0	0
hsa-miR-550a-5p	0	3.71016	0	0	0	1.17363	8.54485	0	0	3.61812	0	0	0	0	0	32.3254	0	0	0	0
hsa-miR-1262	0	3.71016	0	0	0	0.391208	0	0	0	0	0	0	2.1419	0	0	0	0	0	0	0
hsa-miR-103a-2-5p	0	3.71016	0	0	0	0	0	0	0	0	0	0	12.4944	0	0	0	0	0	0	0
hsa-miR-2277-5p	0	3.71016	0	0	0	0	0	0	0	0	0	0	0	0	0	0	0	0	0	0
hsa-miR-3194-5p	0	3.71016	0	0	0	0	0	0	0	0	0	0	0	0	0	0	0	0	0	0
hsa-miR-4435	0	3.71016	0	0	0	0	0	0	0	0	0	0	0	0	0	0	0	0	0	0
hsa-miR-6865-3p	0	3.71016	0	0	0	0	0	0	0	0	0	0	0	0	0	0	0	0	0	0
hsa-miR-7155-3p	0	3.71016	0	0	0	0	0	0	0	0	0	0	0	0	0	0	0	0	0	0
hsa-miR-7845-5p	0	3.71016	0	0	0	0	0	0	0	0	0	0	0	0	0	0	0	0	0	0
hsa-miR-190b	0	3.24639	155.316	0	0	1.95604	0.406897	0	0	8.14078	0	0.53161	117.448	524.648	101.186	0	0	0	69.8075	0
hsa-miR-3913-5p	0	3.24639	31.8745	0	5.60156	3.52088	36.2139	0	0	3.61812	0	18.6063	0	0	0	5.56136	0	0	0	0
hsa-miR-619-5p	0	3.24639	0	0	3.64102	0	0	0	324.303	0	0	0	0	0	0	0	0	0	0	0
hsa-miR-616-5p	0	3.24639	0	0	1.12031	0	0	0	0	0	0	0	0	0	0	0	0	0	0	0
hsa-miR-190a-5p	0	3.24639	0	0	0.840235	2.73846	0	0	0	4.52266	0	21.796	0	0	0	7.64687	0	0	0	0
hsa-miR-6852-5p	0	3.24639	0	0	0	0	0	0	0	0	0	11.6954	0.356984	0	0	0	0	0	0	0
hsa-miR-3199	0	3.24639	0	0	0	0	0	0	0	0	0	0	0	0	0	0	0	0	0	0
hsa-miR-5047	0	3.24639	0	0	0	0	0	0	0	0	0	0	0	0	0	0	0	0	0	0
hsa-miR-573	0	3.24639	0	0	0	0	0	0	0	0	0	0	0	0	0	0	0	0	0	0
hsa-miR-6516-3p	0	3.24639	0	0	0	0	0	0	0	0	0	0	0	0	0	0	0	0	0	0
hsa-miR-5096	0	2.78262	0	1378.19	0	2.34725	0	0	0	0	0	0	0	0	0	0	0	1591.07	0.272685	0
hsa-miR-340-3p	0	2.78262	0	0	8.68243	4.6945	4.47587	0	0	5.42719	0	0	0	0	0	3.47585	0	0	0	0
hsa-miR-331-5p	0	2.78262	0	0	4.76133	3.52088	0	0	0	8.14078	0	0	0	0	0	3.47585	0	0	0	0
hsa-let-7b-3p	0	2.78262	0	0	3.64102	0	0	0	0	0.904531	0	25.5173	8.56762	0	42.4732	0	0	0	0	0
hsa-miR-326	0	2.78262	0	0	3.08086	0	0	0	0	0	0	0	0	0	0	0	0	0	0	0
hsa-miR-3909	0	2.78262	0	0	1.68047	3.12967	0	0	0	2.71359	0	0	18.2062	0	0	0	0	0	0	0
hsa-miR-3678-5p	0	2.78262	0	0	1.40039	0	0	0	0	0	0	0	0	0	0	0	0	0	0	0
hsa-miR-6859-5p	0	2.78262	0	0	0.840235	0	0	0	0	0	0	29.2385	0	0	0	0	0	0	0	0
hsa-miR-3691-5p	0	2.78262	0	0	0	5.86813	11.3931	0	0	0	0	0	0	0	0	8.68963	0	0	0	0
hsa-miR-1273g-3p	0	2.78262	0	0	0	0	0	0	12.4732	0	0	0	0	0	0	0	0	0	0	0
hsa-miR-4787-3p	0	2.78262	0	0	0	0	0	0	0	0	0	0	8.9246	0	0	0	0	0	0	0
hsa-miR-3064-5p	0	2.78262	0	0	0	0	0	0	0	0	0	0	0	0	0	0	0	0	0	0
hsa-miR-3187-5p	0	2.78262	0	0	0	0	0	0	0	0	0	0	0	0	0	0	0	0	0	0
hsa-miR-4434	0	2.78262	0	0	0	0	0	0	0	0	0	0	0	0	0	0	0	0	0	0
hsa-miR-4727-5p	0	2.78262	0	0	0	0	0	0	0	0	0	0	0	0	0	0	0	0	0	0
hsa-miR-4769-5p	0	2.78262	0	0	0	0	0	0	0	0	0	0	0	0	0	0	0	0	0	0
hsa-miR-612	0	2.78262	0	0	0	0	0	0	0	0	0	0	0	0	0	0	0	0	0	0
hsa-miR-6509-5p	0	2.31885	27.8177	0	1.40039	0	0	0	0	0	0	0	22.133	0	0	3.47585	0	0	0	0
hsa-miR-34c-3p	0	2.31885	24.9201	0	0	0	0.406897	0	0	4.52266	0	0	52.8336	283.04	177.388	4.51861	0	0	30.2681	0
hsa-miR-664a-3p	0	2.31885	0	0	20.1656	2.34725	9.35864	0	0	25.3269	0	41.9972	7.49666	0	0	4.17102	0	0	0	0
hsa-miR-147b	0	2.31885	0	0	3.08086	0	0	0	0	0.904531	0	0	0	0	0	0	0	0	0	0
hsa-let-7g-3p	0	2.31885	0	0	1.96055	1.17363	0	0	0	0	0	0	0	0	0	0	0	0	0	0
hsa-miR-1286	0	2.31885	0	0	0.840235	0.782417	0	0	0	0	0	0	0	0	0	3.82344	0	0	0	0
hsa-miR-219a-5p	0	2.31885	0	0	0.280078	0	0	0	0	0	0	0	0	0	0	0	0	0	0	0
hsa-miR-2116-3p	0	2.31885	0	0	0	1.56483	0	0	0	7.23625	0	0	7.13968	0	0	0	0	0	0	0
hsa-miR-1273e	0	2.31885	0	0	0	0.782417	0	0	0	6.33172	3864.78	26.0489	0	0	0	0	0	0	0	0
hsa-miR-576-3p	0	2.31885	0	0	0	0	0	4.42069	0	0	0	0	0	0	0	3.47585	0	0	0	0
hsa-miR-208b-3p	0	2.31885	0	0	0	0	0	0	0	0	0	0	0	0	0	0	0	0	0	0
hsa-miR-302a-5p	0	2.31885	0	0	0	0	0	0	0	0	0	0	0	0	0	0	0	0	0	0
hsa-miR-369-3p	0	2.31885	0	0	0	0	0	0	0	0	0	0	0	0	0	0	0	0	0	0
hsa-miR-4518	0	2.31885	0	0	0	0	0	0	0	0	0	0	0	0	0	0	0	0	0	0
hsa-miR-4519	0	2.31885	0	0	0	0	0	0	0	0	0	0	0	0	0	0	0	0	0	0
hsa-miR-4707-3p	0	2.31885	0	0	0	0	0	0	0	0	0	0	0	0	0	0	0	0	0	0
hsa-miR-5002-5p	0	2.31885	0	0	0	0	0	0	0	0	0	0	0	0	0	0	0	0	0	0
hsa-miR-541-5p	0	2.31885	0	0	0	0	0	0	0	0	0	0	0	0	0	0	0	0	0	0
hsa-miR-34b-3p	0	1.85508	22.6019	0	0	0.782417	0.406897	0	0	0	0	0	207.408	0.465527	51.2177	0	2.05595	0	36.8125	0
hsa-miR-6842-3p	0	1.85508	0	0	7.00196	3.12967	0	0	0	0	0	20.7328	0	0	0	0	0	0	0	0
hsa-miR-92a-1-5p	0	1.85508	0	0	3.9211	26.9934	34.5863	0	0	18.9952	0	21.2644	0	0	34.9779	57.004	0	0	0	0
hsa-miR-3613-5p	0	1.85508	0	0	2.5207	0.391208	0	0	0	12.6634	0	19.138	0	0	0	0	0	0	0	0
hsa-miR-670-3p	0	1.85508	0	0	1.96055	0	0	0	0	0	0	0	0	0	0	0	0	0	0	0
hsa-miR-362-3p	0	1.85508	0	0	1.40039	0	0	0	0	0	0	0	0	0	0	0	0	0	0	0
hsa-miR-24-1-5p	0	1.85508	0	0	0	8.21538	0	0	0	0	0	0	0	0	0	0	0	0	0	0
hsa-miR-6502-5p	0	1.85508	0	0	0	0	0	0	0	0	0	0	0	0	0	7.64687	0	0	0	0
hsa-miR-4796-5p	0	1.85508	0	0	0	0	0	0	0	0	0	0	0	0	0	0	0	0	0	0
hsa-miR-511-3p	0	1.85508	0	0	0	0	0	0	0	0	0	0	0	0	0	0	0	0	0	0
hsa-miR-548q	0	1.85508	0	0	0	0	0	0	0	0	0	0	0	0	0	0	0	0	0	0
hsa-miR-6718-5p	0	1.85508	0	0	0	0	0	0	0	0	0	0	0	0	0	0	0	0	0	0
hsa-miR-574-5p	0	1.39131	20.8633	0	1.12031	9.389	19.5311	0	0	3.61812	0	17.0115	0	0	0	11.8179	0	0	0	0
hsa-miR-3130-3p	0	1.39131	0	0	5.04141	0.782417	0	0	0	0	0	0	0	0	0	0	0	0	0	0
hsa-miR-3620-3p	0	1.39131	0	0	3.08086	0.782417	0	0	0	0	0	0	0	0	0	0	0	0	0	0
hsa-miR-2277-3p	0	1.39131	0	0	1.96055	0	0	0	0	0	0	0	0	0	0	0	0	0	0	0
hsa-miR-4522	0	1.39131	0	0	0.560156	3.12967	0	0	0	8.14078	0	0	0	0	0	0	0	0	0	0
hsa-miR-22-5p	0	1.39131	0	0	0	1.56483	0	0	0	0	0	0	0	0	0	1.39034	0	0	0	0
hsa-miR-500b-3p	0	1.39131	0	0	0	0	10.1724	0	0	0	0	0	0	0	0	0	0	0	0	0
hsa-miR-3173-5p	0	1.39131	0	0	0	0	7.32415	0	0	0	0	0	0	0	0	2.08551	0	0	0	0
hsa-miR-143-5p	0	1.39131	0	0	0	0	0	0	0	0	0	14.3535	0	0	0	0	0	0	0	0
hsa-miR-106a-5p	0	1.39131	0	0	0	0	0	0	0	0	0	0	0	0	0	0	0	0	0	0
hsa-miR-1245a	0	1.39131	0	0	0	0	0	0	0	0	0	0	0	0	0	0	0	0	0	0
hsa-miR-15a-3p	0	1.39131	0	0	0	0	0	0	0	0	0	0	0	0	0	0	0	0	0	0
hsa-miR-3130-5p	0	1.39131	0	0	0	0	0	0	0	0	0	0	0	0	0	0	0	0	0	0
hsa-miR-3140-5p	0	1.39131	0	0	0	0	0	0	0	0	0	0	0	0	0	0	0	0	0	0
hsa-miR-4750-5p	0	1.39131	0	0	0	0	0	0	0	0	0	0	0	0	0	0	0	0	0	0
hsa-miR-4326	0	0.927541	0	0	5.60156	1.95604	0	0	0	4.52266	0	0	0	0	0	0	0	0	0	0
hsa-miR-7702	0	0.927541	0	0	5.60156	0	0	0	0	0	0	0	0	0	0	0	0	0	0	0
hsa-miR-187-3p	0	0.927541	0	0	1.68047	0	0	0	0	0	0	46.7817	0	0	0	0	0	0	0	0
hsa-miR-369-5p	0	0.927541	0	0	0	0	0	0	0	2.71359	0	0	0	0	0	0	0	0	0	0
hsa-miR-4688	0	0.927541	0	0	0	0	0	0	0	0	0	0	0	0	0	0	0	0	0	0
hsa-miR-449a	0	0.46377	6259.57	0	2.80078	7.04175	4.06897	0	0	3.61812	0	27.1121	3424.55	1499.93	565.893	30.2399	649.679	0	560.096	0
hsa-miR-7-1-3p	0	0.46377	0	0	1.68047	0	0	0	0	0	0	0	0	0	0	0	0	0	0	0
hsa-miR-15b-3p	0	0.46377	0	0	1.12031	1.17363	0	0	0	0	0	0	0	0	0	0	0	0	0	0
hsa-miR-4999-5p	0	0.46377	0	0	0.840235	1.17363	0	0	0	0	0	0	0	0	0	0	0	0	0	0
hsa-miR-4638-3p	0	0.46377	0	0	0.560156	0	0	0	0	0	0	0	0	0	0	0	0	0	0	0
hsa-miR-4652-5p	0	0.46377	0	0	0	0	10.5793	0	0	0	0	0	0	0	0	4.86619	0	0	0	0
hsa-miR-95-5p	0	0.46377	0	0	0	0	0	0	0	0	0	0	0	0	0	0.347585	0	0	0	0
hsa-miR-431-5p	0	0.46377	0	0	0	0	0	0	0	0	0	0	0	0	0	0	0	0	0	0
hsa-miR-6500-3p	0	0.46377	0	0	0	0	0	0	0	0	0	0	0	0	0	0	0	0	0	0
hsa-miR-449b-5p	0	0	601.559	0	1.96055	0	0.406897	0	0	0	0	1.06322	380.902	176.435	1.87382	0	1348.7	0	0.818056	0
hsa-miR-891a-5p	0	0	104.317	0	15.6844	0	167.642	0	0	0	0	0.53161	0.356984	0	1.87382	0	0	0	0	0
hsa-miR-431-3p	0	0	75.9193	0	1.12031	0	0	0	0	0	0	0	0	0	0	0	0	0	0	0
hsa-miR-432-5p	0	0	59.6923	0	1.96055	0	0	0	0	4.52266	0	0	0	0	0	0	0	0	0	402.346
hsa-miR-2110	0	0	59.1127	0	1.12031	0	0	0	0	0	0	0	49.9778	0	116.801	0	0	0	0	0
hsa-miR-483-5p	0	0	48.1015	0	0	0	48.0139	0	0	0	0	0	0	0	0	0	0	0	0	0
hsa-miR-892a	0	0	45.2038	0	2.24063	0.391208	10.1724	0	0	0	0	0	0	0	0	0	0	0	0	0
hsa-miR-887-5p	0	0	44.6243	0	1.68047	2.73846	11.3931	0	0	0	0	0	11.4235	0	0	6.25653	0	0	0	0
hsa-miR-935	0	0	39.988	0	0	0	0	0	0	0	0	0	0	0	0	0	0	0	0	0
hsa-miR-548i	0	0	28.3973	0	2.24063	0	0.406897	0	0	0	0	0	169.567	0	53.0915	0	0	0	0	0
hsa-miR-3177-3p	0	0	27.2382	0	0	0	0	0	0	0	0	0	0	0	0	0	0	1309.11	0	0
hsa-miR-6764-3p	0	0	26.6587	0	0	0	0	0	0	0	0	0	0	0	0	0	0	0	0	0
hsa-miR-3609	0	0	26.0791	0	1.40039	0	0	0	0	0	0	0	0	0	0	3.82344	0	0	0	0
hsa-miR-664b-5p	0	0	26.0791	0	0	0	0	0	0	0	0	0	0	0	0	0	0	0	0	0
hsa-miR-6511b-3p	0	0	24.9201	0	0	2.73846	6.91726	0	0	0.904531	0	0	0	0	0	1.39034	0	0	0	0
hsa-miR-516b-5p	0	0	23.1815	0	0	0	0	0	0	0	0	0	0	0	0	0	0	0	0	0
hsa-miR-5683	0	0	22.0224	0	0	0	0	0	0	0	0	0	0	0	0	0	0	0	0	0
hsa-miR-23b-5p	0	0	21.4428	0	0	0	0	0	0	0	0	0	0	0	0	0	0	0	0	0
hsa-miR-4423-5p	0	0	21.4428	0	0	0	0	0	0	0	0	0	0	0	0	0	0	0	0	0
hsa-miR-320d	0	0	19.1247	0	1.40039	0	7.32415	0	0	0	0	0	24.2749	0	0	8.34204	0	0	0	0
hsa-miR-320c	0	0	19.1247	0	1.12031	0	45.1656	0	12.4732	1.80906	0	2.12644	0.356984	2.32763	1.24921	11.1227	4.11189	20.1402	0	0
hsa-miR-6858-5p	0	0	16.8066	0	0	0	0	70.731	0	0	0	0	4.99778	0	0	0	633.231	0	0	0
hsa-miR-3150b-3p	0	0	15.6475	0	0	4.30329	0	0	0	0	0	0	9.63857	0	34.3533	0	0	0	0	0
hsa-miR-3065-5p	0	0	12.7498	0	0.840235	0	0	0	0	0	0	0	0	0	48.0946	0	0	0	0	0
hsa-miR-663a	0	0	12.7498	0	0	0	0	0	299.356	0	0	0	0	0	0	0	0	0	0	0
hsa-miR-18b-5p	0	0	12.1703	0	0	0	0	0	0	0	0	0	0	0	0	0	0	0	0	0
hsa-miR-29c-5p	0	0	11.0112	0	0	0	0	0	0	0	0	0	0	0	0	0	0	0	0	0
hsa-miR-197-5p	0	0	0.579536	0	1.40039	3.12967	29.7035	0	935.489	0	0	22.3276	22.49	0	49.9685	0	0	0	0	0
hsa-miR-203b-3p	0	0	0.579536	0	0	0	15.869	0	0	0	0	0	19.2771	178.762	0	0	0	0	0	0
hsa-miR-3161	0	0	0.579536	0	0	0	0	0	0	0	0	0	0	0	0	0	0	0	0	0
hsa-miR-3648	0	0	0	7188.5	0	0	0	0	2631.84	2.71359	0	0	0	0	0	0	0	0	0	1588.21
hsa-miR-6087	0	0	0	4573.08	0	0	0	0	4215.94	0	624.519	0	0	0	0	0	0	9687.42	35.7218	2774.07
hsa-miR-1273f	0	0	0	1581.78	0	0	0	0	0	0	0	0	0	0	0	0	0	0	0	487.051
hsa-miR-598-5p	0	0	0	1472.15	0	0	0	0	0	0	0	0	0	0	0	0	0	0	0	0
hsa-miR-149-3p	0	0	0	1440.83	0	0	28.0759	0	0	0	0	53.161	0.356984	0	0	2.4331	0	0	0	0
hsa-miR-1-3p	0	0	0	1331.2	0	0	10.1724	0	0	0	0	0	0	0	0	0	0	0	0	0
hsa-miR-7704	0	0	0	1331.2	0	0	0	0	1584.09	0	0	0	0	0	0	0	0	0	0	550.579
hsa-miR-6740-5p	0	0	0	1268.56	0	0	0	0	0	0	0	0	0	0	50.5931	0	0	0	0	0
hsa-miR-6770-3p	0	0	0	1017.98	1.96055	0	0	0	0	2.71359	0	0	0	0	0	0	0	0	0	0
hsa-miR-592	0	0	0	0	10.643	12.5187	11.8	0	0	6.33172	0	21.796	0	0	0	11.1227	0	0	0	0
hsa-miR-29a-5p	0	0	0	0	5.88164	0	0	0	0	0	0	0	8.56762	0	0	0	0	0	0	0
hsa-miR-193b-5p	0	0	0	0	5.04141	1.56483	6.91726	198.931	0	0	0	0	7.49666	0	0	5.56136	0	1047.29	0	0
hsa-miR-181b-3p	0	0	0	0	4.76133	0	0	0	0	3.61812	0	0	0	0	0	3.47585	0	0	0	0
hsa-miR-1285-3p	0	0	0	0	4.20117	1.95604	15.0552	0	0	1.80906	0	18.0747	0	0	0	12.5131	0	0	0.272685	0
hsa-miR-330-3p	0	0	0	0	4.20117	0	0	0	0	3.61812	0	0	10.7095	0	50.5931	0	0	0	0	0
hsa-miR-4775	0	0	0	0	3.9211	3.91208	0	0	0	1.80906	0	0	0	0	0	3.12827	0	0	0	0
hsa-miR-1291	0	0	0	0	3.9211	2.34725	0	0	0	4.52266	0	0	0	0	0	3.47585	0	0	0	275.29
hsa-miR-20b-3p	0	0	0	0	3.9211	0	0	0	0	0	0	0	0	0	0	0	0	0	0	0
hsa-miR-3660	0	0	0	0	3.9211	0	0	0	0	0	0	0	0	0	0	0	0	0	0	0
hsa-miR-4742-3p	0	0	0	0	3.9211	0	0	0	0	0	0	0	0	0	0	0	0	0	0	0
hsa-miR-660-3p	0	0	0	0	3.9211	0	0	0	0	0	0	0	0	0	0	0	0	0	0	0
hsa-miR-4664-3p	0	0	0	0	3.36094	6.25934	0	0	0	0	0	0	0	0	0	0.347585	0	0	0	0
hsa-miR-6875-5p	0	0	0	0	3.08086	2.34725	0	0	0	0	0	16.4799	0	0	0	1.39034	0	0	0	0
hsa-miR-3200-3p	0	0	0	0	3.08086	0	0	0	0	4.52266	0	0	0	0	0	7.64687	0	0	0	0
hsa-miR-4529-3p	0	0	0	0	3.08086	0	0	0	0	0	0	0	0	0	0	0	0	0	0	0
hsa-miR-509-5p	0	0	0	0	3.08086	0	0	0	0	0	0	0	0	0	0	0	0	0	0	0
hsa-miR-506-3p	0	0	0	0	2.80078	5.08571	0	0	0	0	0	0	9.63857	0	0	3.47585	0	0	0	0
hsa-miR-425-3p	0	0	0	0	2.80078	1.56483	7.32415	0	0	7.23625	0	20.2012	0	0	0	2.4331	0	0	0	0
hsa-miR-4745-5p	0	0	0	0	2.80078	0	11.3931	0	0	0	0	21.2644	0	0	51.2177	5.56136	0	0	0	0
hsa-miR-3126-5p	0	0	0	0	2.80078	0	0	0	0	0	0	0	0	0	0	0	0	0	0	0
hsa-miR-4651	0	0	0	0	2.80078	0	0	0	0	0	0	0	0	0	0	0	0	0	0	0
hsa-miR-4665-5p	0	0	0	0	2.80078	0	0	0	0	0	0	0	0	0	0	0	0	0	0	0
hsa-miR-548az-5p	0	0	0	0	2.5207	3.91208	0	0	0	0	0	0	0	0	0	1.39034	0	0	0	0
hsa-miR-508-3p	0	0	0	0	2.5207	3.52088	0	0	0	8.14078	0	0	42.1241	0	0	0	0	0	26.7232	0
hsa-miR-1306-3p	0	0	0	0	2.5207	0.391208	0	0	0	0	0	0	0	0	0	0	0	0	0	0
hsa-miR-6892-5p	0	0	0	0	2.5207	0	0	0	0	0	0	29.7701	0	0	0	0	0	0	0	0
hsa-miR-3074-3p	0	0	0	0	2.5207	0	0	0	0	0	0	0	0	0	0	0	0	0	0	0
hsa-miR-4752	0	0	0	0	2.5207	0	0	0	0	0	0	0	0	0	0	0	0	0	0	0
hsa-miR-578	0	0	0	0	2.5207	0	0	0	0	0	0	0	0	0	0	0	0	0	0	0
hsa-miR-6874-3p	0	0	0	0	2.5207	0	0	0	0	0	0	0	0	0	0	0	0	0	0	0
hsa-miR-874-5p	0	0	0	0	2.5207	0	0	0	0	0	0	0	0	0	0	0	0	0	0	0
hsa-miR-548am-3p	0	0	0	0	2.24063	1.56483	1.22069	0	0	0	0	0	0	0	0	0	0	0	0	0
hsa-miR-1270	0	0	0	0	2.24063	0	21.5656	0	0	3.61812	0	0	0	0	0.624606	0	0	0	0	0
hsa-miR-2114-3p	0	0	0	0	2.24063	0	0	0	0	0	0	0	0	0	0	0	0	0	0	0
hsa-miR-4423-3p	0	0	0	0	2.24063	0	0	0	0	0	0	0	0	0	0	0	0	0	0	0
hsa-miR-4479	0	0	0	0	2.24063	0	0	0	0	0	0	0	0	0	0	0	0	0	0	0
hsa-miR-4658	0	0	0	0	2.24063	0	0	0	0	0	0	0	0	0	0	0	0	0	0	0
hsa-miR-548al	0	0	0	0	2.24063	0	0	0	0	0	0	0	0	0	0	0	0	0	0	0
hsa-miR-5695	0	0	0	0	2.24063	0	0	0	0	0	0	0	0	0	0	0	0	0	0	0
hsa-miR-7-5p	0	0	0	0	2.24063	0	0	0	0	0	0	0	0	0	0	0	0	0	0	0
hsa-miR-1538	0	0	0	0	1.96055	1.95604	12.2069	0	0	9.94984	0	27.6437	0	0	0	2.4331	0	0	0	0
hsa-miR-500a-5p	0	0	0	0	1.96055	0.391208	0	0	0	0	0	0	0	0	0	0	0	0	0	0
hsa-miR-500b-5p	0	0	0	0	1.96055	0.391208	0	0	0	0	0	0	0	0	0	0	0	0	0	0
hsa-miR-4708-3p	0	0	0	0	1.96055	0	13.4276	0	0	0	0	0	0	0	0	0	0	0	0	0
hsa-miR-135a-5p	0	0	0	0	1.96055	0	12.2069	0	0	0	0	0	0	0	0	0	0	0	0	0
hsa-miR-542-5p	0	0	0	0	1.96055	0	11.3931	0	0	0	0	0	0	0	0	3.47585	0	0	0	0
hsa-miR-4671-3p	0	0	0	0	1.96055	0	0	0	0	0	0	0	8.56762	0	0	6.9517	0	0	0	0
hsa-miR-1180-5p	0	0	0	0	1.96055	0	0	0	0	0	0	0	0	0	0	0	0	0	0	0
hsa-miR-4513	0	0	0	0	1.96055	0	0	0	0	0	0	0	0	0	0	0	0	0	0	0
hsa-miR-514a-3p	0	0	0	0	1.96055	0	0	0	0	0	0	0	0	0	0	0	0	0	0	0
hsa-miR-185-5p	0	0	0	0	1.68047	0	0	0	0	3.61812	0	22.8592	0	0	0	0	0	0	0	0
hsa-miR-642a-5p	0	0	0	0	1.68047	0	0	0	0	0	0	0	8.21063	0	0	0	0	0	0	0
hsa-miR-3181	0	0	0	0	1.68047	0	0	0	0	0	0	0	0	0	0	0	0	0	0	0
hsa-miR-365a-5p	0	0	0	0	1.68047	0	0	0	0	0	0	0	0	0	0	0	0	0	0	0
hsa-miR-373-3p	0	0	0	0	1.68047	0	0	0	0	0	0	0	0	0	0	0	0	0	0	0
hsa-miR-504-5p	0	0	0	0	1.68047	0	0	0	0	0	0	0	0	0	0	0	0	0	0	0
hsa-miR-6749-3p	0	0	0	0	1.68047	0	0	0	0	0	0	0	0	0	0	0	0	0	0	0
hsa-miR-6831-5p	0	0	0	0	1.68047	0	0	0	0	0	0	0	0	0	0	0	0	0	0	0
hsa-miR-23c	0	0	0	0	1.40039	0.391208	0	0	0	9.04531	0	0	0	0	0	0	0	0	0	0
hsa-miR-135a-3p	0	0	0	0	1.40039	0	41.5035	0	0	0	0	0	0	0	0	4.86619	0	0	0	0
hsa-miR-6499-5p	0	0	0	0	1.40039	0	0.406897	0	0	9.94984	0	0	0	0	46.2208	2.08551	0	0	0	0
hsa-miR-1224-5p	0	0	0	0	1.40039	0	0	0	0	0	0	30.8334	0	0	0	12.8606	0	0	0	0
hsa-miR-218-1-3p	0	0	0	0	1.40039	0	0	0	0	0	0	23.3908	0	0	0	4.17102	0	0	0	0
hsa-miR-4661-5p	0	0	0	0	1.40039	0	0	0	0	0	0	0	13.5654	0	0	0	0	0	0	0
hsa-miR-412-5p	0	0	0	0	1.40039	0	0	0	0	0	0	0	0	0	0	4.86619	0	0	0	0
hsa-miR-1254	0	0	0	0	1.40039	0	0	0	0	0	0	0	0	0	0	3.12827	0	0	0	0
hsa-miR-4496	0	0	0	0	1.40039	0	0	0	0	0	0	0	0	0	0	0	0	0	0	0
hsa-miR-487b-3p	0	0	0	0	1.40039	0	0	0	0	0	0	0	0	0	0	0	0	0	0	0
hsa-miR-5188	0	0	0	0	1.40039	0	0	0	0	0	0	0	0	0	0	0	0	0	0	0
hsa-miR-658	0	0	0	0	1.40039	0	0	0	0	0	0	0	0	0	0	0	0	0	0	0
hsa-miR-671-5p	0	0	0	0	1.40039	0	0	0	0	0	0	0	0	0	0	0	0	0	0	0
hsa-miR-6734-3p	0	0	0	0	1.40039	0	0	0	0	0	0	0	0	0	0	0	0	0	0	0
hsa-miR-6855-3p	0	0	0	0	1.40039	0	0	0	0	0	0	0	0	0	0	0	0	0	0	0
hsa-miR-548n	0	0	0	0	1.12031	3.52088	0	0	0	0	0	0	0	0	0	0	0	0	0	0
hsa-miR-324-5p	0	0	0	0	1.12031	2.73846	0	0	0	7.23625	0	0	0	0	0	0	0	0	0	0
hsa-miR-548ab	0	0	0	0	1.12031	1.17363	5.28967	0	0	0	0	0	0	0	0	0	0	0	0	0
hsa-miR-3180	0	0	0	0	1.12031	0	16.2759	0	0	5.42719	0	0	9.28158	0	0	14.251	0	0	35.1764	0
hsa-miR-3180-3p	0	0	0	0	1.12031	0	16.2759	0	0	5.42719	0	0	9.28158	0	0	14.251	0	0	35.1764	0
hsa-miR-6514-5p	0	0	0	0	1.12031	0	0	159.145	0	5.42719	0	0	0	0	0	0	0	0	0	0
hsa-miR-6816-3p	0	0	0	0	1.12031	0	0	0	0	0.904531	0	0	0	0	0	0	0	0	0	0
hsa-miR-5010-5p	0	0	0	0	1.12031	0	0	0	0	0	0	0	22.49	0	0	0	0	0	0	0
hsa-miR-4703-3p	0	0	0	0	1.12031	0	0	0	0	0	0	0	0	0	0	0	0	0	0	0
hsa-miR-5193	0	0	0	0	1.12031	0	0	0	0	0	0	0	0	0	0	0	0	0	0	0
hsa-miR-548ap-5p	0	0	0	0	1.12031	0	0	0	0	0	0	0	0	0	0	0	0	0	0	0
hsa-miR-548j-5p	0	0	0	0	1.12031	0	0	0	0	0	0	0	0	0	0	0	0	0	0	0
hsa-miR-758-3p	0	0	0	0	1.12031	0	0	0	0	0	0	0	0	0	0	0	0	0	0	0
hsa-miR-1268a	0	0	0	0	0.840235	0	6.91726	0	0	2.71359	0	0	0	0	0	0	0	0	0	0
hsa-miR-1268b	0	0	0	0	0.840235	0	6.91726	0	0	2.71359	0	0	0	0	0	0	0	0	0	0
hsa-miR-10b-3p	0	0	0	0	0.840235	0	0	0	0	0	0	0	0	0	0	1.39034	0	0	0	0
hsa-miR-1249-3p	0	0	0	0	0.840235	0	0	0	0	0	0	0	0	0	0	0	0	0	0	0
hsa-miR-1283	0	0	0	0	0.840235	0	0	0	0	0	0	0	0	0	0	0	0	0	0	0
hsa-miR-132-5p	0	0	0	0	0.840235	0	0	0	0	0	0	0	0	0	0	0	0	0	0	0
hsa-miR-34a-3p	0	0	0	0	0.840235	0	0	0	0	0	0	0	0	0	0	0	0	0	0	0
hsa-miR-3620-5p	0	0	0	0	0.840235	0	0	0	0	0	0	0	0	0	0	0	0	0	0	0
hsa-miR-627-5p	0	0	0	0	0.840235	0	0	0	0	0	0	0	0	0	0	0	0	0	0	0
hsa-miR-636	0	0	0	0	0.840235	0	0	0	0	0	0	0	0	0	0	0	0	0	0	0
hsa-miR-6504-5p	0	0	0	0	0.840235	0	0	0	0	0	0	0	0	0	0	0	0	0	0	0
hsa-miR-2355-5p	0	0	0	0	0.560156	1.95604	0	0	0	1.80906	0	0	0	0	0	0	0	0	0	0
hsa-miR-3944-3p	0	0	0	0	0.560156	0	8.54485	0	0	0	0	0	6.42571	0	0	0	0	0	0	0
hsa-miR-7975	0	0	0	0	0.560156	0	0	0	374.195	0	0	0	0	0	0	0	0	0	0	0
hsa-miR-5001-3p	0	0	0	0	0.560156	0	0	0	0	0	0	0	0	0	0	2.78068	0	0	0	0
hsa-miR-1277-3p	0	0	0	0	0.560156	0	0	0	0	0	0	0	0	0	0	0	0	0	0	0
hsa-miR-3154	0	0	0	0	0.560156	0	0	0	0	0	0	0	0	0	0	0	0	0	0	0
hsa-miR-668-3p	0	0	0	0	0.560156	0	0	0	0	0	0	0	0	0	0	0	0	0	0	0
hsa-miR-766-5p	0	0	0	0	0.280078	0	0	0	0	0	0	0	0	0	0	0	0	0	32.7222	0
hsa-miR-4641	0	0	0	0	0.280078	0	0	0	0	0	0	0	0	0	0	0	0	0	0	0
hsa-miR-5004-3p	0	0	0	0	0.280078	0	0	0	0	0	0	0	0	0	0	0	0	0	0	0
hsa-miR-641	0	0	0	0	0	6.25934	0	0	0	0	0	0	0	0	0	10.7751	0	0	0	0
hsa-miR-378a-5p	0	0	0	0	0	5.08571	0	0	0	0	0	27.1121	0	0	0	0	0	0	0	0
hsa-miR-1343-3p	0	0	0	0	0	4.6945	6.91726	0	0	0	0	0	0	0	0	0	0	0	0	0
hsa-miR-744-3p	0	0	0	0	0	4.6945	0	0	0	2.71359	0	0	0	0	0	2.4331	0	0	0	0
hsa-miR-760	0	0	0	0	0	3.52088	0	0	0	0	0	0	0	0	0	0	0	0	0	0
hsa-miR-550a-3p	0	0	0	0	0	3.12967	0	0	0	5.42719	0	0	0	0	0	1.04276	0	0	0	0
hsa-miR-1276	0	0	0	0	0	3.12967	0	0	0	0	0	0	14.9933	0	0	4.17102	0	0	0	0
hsa-miR-194-3p	0	0	0	0	0	3.12967	0	0	0	0	0	0	0	0	0	0	0	0	0	0
hsa-miR-5191	0	0	0	0	0	3.12967	0	0	0	0	0	0	0	0	0	0	0	0	0	0
hsa-miR-26a-1-3p	0	0	0	0	0	2.73846	0	0	0	5.42719	0	0	0	0	0	0	0	0	0	0
hsa-miR-362-5p	0	0	0	0	0	2.73846	0	0	0	0	0	0	0	0	0.624606	3.82344	0	0	0	0
hsa-miR-3934-5p	0	0	0	0	0	2.73846	0	0	0	0	0	0	0	0	0	3.82344	0	0	0	0
hsa-miR-4800-3p	0	0	0	0	0	2.73846	0	0	0	0	0	0	0	0	0	2.4331	0	0	0	0
hsa-miR-5009-5p	0	0	0	0	0	2.73846	0	0	0	0	0	0	0	0	0	0	0	0	0	0
hsa-miR-6793-5p	0	0	0	0	0	2.34725	0	0	0	2.71359	0	0	0	0	0	0	0	0	0	0
hsa-let-7f-1-3p	0	0	0	0	0	2.34725	0	0	0	0	0	18.6063	0	0	0	0	0	0	0	0
hsa-miR-545-5p	0	0	0	0	0	2.34725	0	0	0	0	0	0	0	0	0	0	0	0	0	0
hsa-miR-548b-3p	0	0	0	0	0	2.34725	0	0	0	0	0	0	0	0	0	0	0	0	0	0
hsa-miR-580-3p	0	0	0	0	0	2.34725	0	0	0	0	0	0	0	0	0	0	0	0	0	0
hsa-miR-3610	0	0	0	0	0	1.95604	0	0	0	0	0	11.1638	0	0	0	0	0	0	9.2713	0
hsa-miR-505-5p	0	0	0	0	0	1.95604	0	0	0	0	0	0	11.7805	0	0	2.4331	0	0	0	0
hsa-miR-1246	0	0	0	0	0	1.95604	0	0	0	0	0	0	0	0	0	2.4331	0	0	0	0
hsa-miR-1298-5p	0	0	0	0	0	1.95604	0	0	0	0	0	0	0	0	0	0	0	0	0	0
hsa-miR-513c-5p	0	0	0	0	0	1.95604	0	0	0	0	0	0	0	0	0	0	0	0	0	0
hsa-miR-6513-5p	0	0	0	0	0	1.95604	0	0	0	0	0	0	0	0	0	0	0	0	0	0
hsa-miR-6854-5p	0	0	0	0	0	1.95604	0	0	0	0	0	0	0	0	0	0	0	0	0	0
hsa-miR-943	0	0	0	0	0	1.95604	0	0	0	0	0	0	0	0	0	0	0	0	0	0
hsa-miR-6772-3p	0	0	0	0	0	1.56483	0	0	0	5.42719	0	0	0	0	0	0	0	0	0	0
hsa-miR-5696	0	0	0	0	0	1.56483	0	0	0	0	0	21.2644	0	0	0	13.5558	0	0	0	0
hsa-miR-6724-5p	0	0	0	0	0	1.56483	0	0	0	0	0	0	12.1375	0	0	7.99446	0	0	0	0
hsa-miR-299-3p	0	0	0	0	0	1.56483	0	0	0	0	0	0	0	0	0	0	0	0	0	0
hsa-miR-3684	0	0	0	0	0	1.56483	0	0	0	0	0	0	0	0	0	0	0	0	0	0
hsa-miR-133a-3p	0	0	0	0	0	1.17363	0	145.883	349.249	0	0	0	0	0	0	0	0	0	0	0
hsa-miR-6728-3p	0	0	0	0	0	1.17363	0	0	0	0	0	0	0	0	0	0	0	0	0	0
hsa-miR-6839-5p	0	0	0	0	0	1.17363	0	0	0	0	0	0	0	0	0	0	0	0	0	0
hsa-miR-6753-3p	0	0	0	0	0	0.782417	0	0	449.035	0	0	0	0	0	0	0	0	0	0	0
hsa-miR-6511a-3p	0	0	0	0	0	0.782417	0	0	0	6.33172	0	0	0	0	0	0	0	0	0	0
hsa-miR-1305	0	0	0	0	0	0.782417	0	0	0	0	0	0	0	0	0	0	0	0	0	0
hsa-miR-3175	0	0	0	0	0	0.782417	0	0	0	0	0	0	0	0	0	0	0	0	0	0
hsa-miR-3918	0	0	0	0	0	0.782417	0	0	0	0	0	0	0	0	0	0	0	0	0	0
hsa-miR-4511	0	0	0	0	0	0.782417	0	0	0	0	0	0	0	0	0	0	0	0	0	0
hsa-miR-4794	0	0	0	0	0	0.782417	0	0	0	0	0	0	0	0	0	0	0	0	0	0
hsa-miR-6780a-5p	0	0	0	0	0	0.391208	0	0	0	0	0	0	0	0	51.8423	0	0	0	0	0
hsa-miR-6832-5p	0	0	0	0	0	0.391208	0	0	0	0	0	0	0	0	0	0	0	0	0	0
hsa-miR-16-1-3p	0	0	0	0	0	0	10.9862	0	0	0	0	0	0	0	0	0	0	0	0	0
hsa-miR-4768-5p	0	0	0	0	0	0	9.76554	0	0	0	0	0	0	0	0	0	0	0	0	0
hsa-miR-6510-5p	0	0	0	0	0	0	9.35864	0	0	0	0	0	0	0	0	0	0	0	0	0
hsa-miR-548s	0	0	0	0	0	0	8.95174	0	0	0	0	0	0	0	0	0	0	0	0	0
hsa-miR-642a-3p	0	0	0	0	0	0	8.54485	0	0	0	0	0	9.28158	0	0	0	0	0	0	0
hsa-miR-1295b-5p	0	0	0	0	0	0	8.54485	0	0	0	0	0	0	0	0.624606	0	0	0	0	0
hsa-miR-618	0	0	0	0	0	0	7.32415	0	0	0	0	0	0	0	0	0	0	0	0	0
hsa-miR-643	0	0	0	0	0	0	6.91726	0	0	0	0	0	14.6363	0.465527	0	0	0	0	0	0
hsa-miR-6717-5p	0	0	0	0	0	0	6.91726	0	0	0	0	0	0	0	0	0	0	0	0	0
hsa-miR-3659	0	0	0	0	0	0	5.69656	0	0	10.8544	0	0	0	0	0	3.12827	0	0	0	0
hsa-miR-1296-3p	0	0	0	0	0	0	4.88277	0	0	0	0	0	0	0	0	0	0	0	0	0
hsa-miR-3065-3p	0	0	0	0	0	0	0.406897	0	0	0	0	0	0	0	42.4732	0	0	0	0	0
hsa-miR-1273a	0	0	0	0	0	0	0	0	461.508	3.61812	0	0	0	0	0	0	0	0	0	0
hsa-miR-4687-3p	0	0	0	0	0	0	0	0	424.088	0	0	0	0	0	53.0915	0	0	0	0	0
hsa-miR-663b	0	0	0	0	0	0	0	0	324.303	0	0	0	0	0	0	0	0	0	0	381.17
hsa-miR-6845-5p	0	0	0	0	0	0	0	0	324.303	0	0	0	0	0	0	0	0	0	0	0
hsa-miR-4466	0	0	0	0	0	0	0	0	124.732	0	0	0	0	0	0	0	0	0	0	0
hsa-miR-4492	0	0	0	0	0	0	0	0	112.259	0	0	0.53161	0	0	0	0	0	0	0.272685	232.937
hsa-miR-1304-3p	0	0	0	0	0	0	0	0	0	259.6	0	0	0	0	0	0	0	0	0	0
hsa-miR-1287-5p	0	0	0	0	0	0	0	0	0	16.2816	0	0	11.7805	0	0	6.9517	0	0	0	0
hsa-miR-146a-3p	0	0	0	0	0	0	0	0	0	11.7589	0	0	0	0	0	0	0	0	0	0
hsa-miR-1294	0	0	0	0	0	0	0	0	0	10.8544	0	0	0	0	0	0	0	0	0	0
hsa-miR-4424	0	0	0	0	0	0	0	0	0	10.8544	0	0	0	0	0	0	0	0	0	0
hsa-miR-1248	0	0	0	0	0	0	0	0	0	5.42719	0	0	0	0	0	0	0	0	0	0
hsa-miR-26a-2-3p	0	0	0	0	0	0	0	0	0	5.42719	0	0	0	0	0	0	0	0	0	0
hsa-miR-3163	0	0	0	0	0	0	0	0	0	5.42719	0	0	0	0	0	0	0	0	0	0
hsa-miR-1245b-5p	0	0	0	0	0	0	0	0	0	4.52266	0	0	0	0	0	0	0	0	0	0
hsa-miR-2278	0	0	0	0	0	0	0	0	0	4.52266	0	0	0	0	0	0	0	0	0	0
hsa-miR-365b-5p	0	0	0	0	0	0	0	0	0	3.61812	0	0	21.419	0	0	0	0	0	0	0
hsa-miR-182-3p	0	0	0	0	0	0	0	0	0	3.61812	0	0	0	0	0	0	0	0	0	0
hsa-miR-3652	0	0	0	0	0	0	0	0	0	3.61812	0	0	0	0	0	0	0	0	0	0
hsa-miR-4477a	0	0	0	0	0	0	0	0	0	3.61812	0	0	0	0	0	0	0	0	0	0
hsa-miR-6761-3p	0	0	0	0	0	0	0	0	0	3.61812	0	0	0	0	0	0	0	0	0	0
hsa-miR-6797-3p	0	0	0	0	0	0	0	0	0	3.61812	0	0	0	0	0	0	0	0	0	0
hsa-miR-6864-5p	0	0	0	0	0	0	0	0	0	2.71359	0	0	0	0	0	5.90895	0	0	0	0
hsa-miR-32-3p	0	0	0	0	0	0	0	0	0	2.71359	0	0	0	0	0	0	0	0	0	0
hsa-miR-5006-3p	0	0	0	0	0	0	0	0	0	2.71359	0	0	0	0	0	0	0	0	0	0
hsa-miR-548at-5p	0	0	0	0	0	0	0	0	0	2.71359	0	0	0	0	0	0	0	0	0	0
hsa-miR-6732-3p	0	0	0	0	0	0	0	0	0	2.71359	0	0	0	0	0	0	0	0	0	0
hsa-miR-6833-3p	0	0	0	0	0	0	0	0	0	2.71359	0	0	0	0	0	0	0	0	0	0
hsa-miR-193a-5p	0	0	0	0	0	0	0	0	0	1.80906	0	0	0	0	0	0	0	0	0	0
hsa-miR-3159	0	0	0	0	0	0	0	0	0	1.80906	0	0	0	0	0	0	0	0	0	0
hsa-miR-6513-3p	0	0	0	0	0	0	0	0	0	1.80906	0	0	0	0	0	0	0	0	0	0
hsa-miR-3149	0	0	0	0	0	0	0	0	0	0.904531	0	0	0	0	0	0	0	0	0	0
hsa-miR-588	0	0	0	0	0	0	0	0	0	0.904531	0	0	0	0	0	0	0	0	0	0
hsa-miR-3150a-5p	0	0	0	0	0	0	0	0	0	0	0	22.8592	0	0	0	0	0	0	0	0
hsa-miR-4647	0	0	0	0	0	0	0	0	0	0	0	17.0115	0	0	0	0	0	0	0	0
hsa-miR-6865-5p	0	0	0	0	0	0	0	0	0	0	0	15.4167	0	0	0	0	0	0	0	0
hsa-miR-4521	0	0	0	0	0	0	0	0	0	0	0	13.2902	0	0	0	0	0	0	0	0
hsa-miR-449b-3p	0	0	0	0	0	0	0	0	0	0	0	0	34.9844	0	0	0	0	0	0	0
hsa-miR-4776-5p	0	0	0	0	0	0	0	0	0	0	0	0	20.7051	0	0	0	0	0	0	0
hsa-miR-639	0	0	0	0	0	0	0	0	0	0	0	0	14.2794	0	0	0	0	0	0	0
hsa-miR-4648	0	0	0	0	0	0	0	0	0	0	0	0	12.4944	0	0	0	0	0	0	0
hsa-miR-4728-3p	0	0	0	0	0	0	0	0	0	0	0	0	12.1375	0	0	0	0	0	0	0
hsa-miR-8072	0	0	0	0	0	0	0	0	0	0	0	0	10.3525	0	0	0	625.008	0	0	0
hsa-miR-6811-5p	0	0	0	0	0	0	0	0	0	0	0	0	9.63857	0	0	0	0	0	0	0
hsa-miR-6744-5p	0	0	0	0	0	0	0	0	0	0	0	0	9.28158	0	0	0	0	0	0	0
hsa-miR-1228-3p	0	0	0	0	0	0	0	0	0	0	0	0	5.35476	0	0	0	0	0	0	0
hsa-miR-548as-5p	0	0	0	0	0	0	0	0	0	0	0	0	0.356984	0	0	0	0	0	0	0
hsa-miR-885-3p	0	0	0	0	0	0	0	0	0	0	0	0	0.356984	0	0	0	0	0	0	0
hsa-miR-4516	0	0	0	0	0	0	0	0	0	0	0	0	0	0.931053	0	0	2.05595	0	0	21.1761
hsa-miR-4482-3p	0	0	0	0	0	0	0	0	0	0	0	0	0	0	54.3407	0	0	0	0	0
hsa-miR-6773-3p	0	0	0	0	0	0	0	0	0	0	0	0	0	0	53.7161	0	0	0	0	0
hsa-miR-3144-5p	0	0	0	0	0	0	0	0	0	0	0	0	0	0	46.2208	0	0	0	0	0
hsa-miR-7854-3p	0	0	0	0	0	0	0	0	0	0	0	0	0	0	41.224	0	0	0	0	0
hsa-miR-548f-5p	0	0	0	0	0	0	0	0	0	0	0	0	0	0	0.624606	0	0	0	0	0
hsa-miR-5001-5p	0	0	0	0	0	0	0	0	0	0	0	0	0	0	0	7.64687	0	0	0	0
hsa-miR-615-5p	0	0	0	0	0	0	0	0	0	0	0	0	0	0	0	6.60412	0	0	0	0
hsa-miR-3938	0	0	0	0	0	0	0	0	0	0	0	0	0	0	0	4.51861	0	0	0	0
hsa-miR-501-5p	0	0	0	0	0	0	0	0	0	0	0	0	0	0	0	4.51861	0	0	0	0
hsa-miR-548ad-5p	0	0	0	0	0	0	0	0	0	0	0	0	0	0	0	4.51861	0	0	0	0
hsa-miR-548ae-5p	0	0	0	0	0	0	0	0	0	0	0	0	0	0	0	4.51861	0	0	0	0
hsa-miR-548ay-5p	0	0	0	0	0	0	0	0	0	0	0	0	0	0	0	4.51861	0	0	0	0
hsa-miR-548d-5p	0	0	0	0	0	0	0	0	0	0	0	0	0	0	0	4.51861	0	0	0	0
hsa-miR-6779-5p	0	0	0	0	0	0	0	0	0	0	0	0	0	0	0	4.51861	0	0	0	0
hsa-miR-1234-3p	0	0	0	0	0	0	0	0	0	0	0	0	0	0	0	4.17102	0	0	0	0
hsa-miR-1255a	0	0	0	0	0	0	0	0	0	0	0	0	0	0	0	4.17102	0	0	0	0
hsa-miR-4751	0	0	0	0	0	0	0	0	0	0	0	0	0	0	0	4.17102	0	0	0	0
hsa-miR-549a	0	0	0	0	0	0	0	0	0	0	0	0	0	0	0	4.17102	0	0	0	0
hsa-miR-6802-3p	0	0	0	0	0	0	0	0	0	0	0	0	0	0	0	4.17102	0	0	0	0
hsa-miR-7976	0	0	0	0	0	0	0	0	0	0	0	0	0	0	0	4.17102	0	0	0	0
hsa-miR-9-3p	0	0	0	0	0	0	0	0	0	0	0	0	0	0	0	4.17102	0	0	0	0
hsa-miR-3133	0	0	0	0	0	0	0	0	0	0	0	0	0	0	0	3.82344	0	0	0	0
hsa-miR-576-5p	0	0	0	0	0	0	0	0	0	0	0	0	0	0	0	3.82344	0	0	0	0
hsa-miR-616-3p	0	0	0	0	0	0	0	0	0	0	0	0	0	0	0	3.82344	0	0	0	0
hsa-miR-1226-3p	0	0	0	0	0	0	0	0	0	0	0	0	0	0	0	3.47585	0	0	0	0
hsa-miR-4671-5p	0	0	0	0	0	0	0	0	0	0	0	0	0	0	0	3.12827	0	0	0	0
hsa-miR-597-3p	0	0	0	0	0	0	0	0	0	0	0	0	0	0	0	3.12827	0	0	0	0
hsa-miR-5680	0	0	0	0	0	0	0	0	0	0	0	0	0	0	0	2.78068	0	0	0	0
hsa-miR-6737-3p	0	0	0	0	0	0	0	0	0	0	0	0	0	0	0	2.78068	0	0	0	0
hsa-miR-937-5p	0	0	0	0	0	0	0	0	0	0	0	0	0	0	0	2.78068	0	0	0	0
hsa-miR-3128	0	0	0	0	0	0	0	0	0	0	0	0	0	0	0	2.4331	0	0	0	0
hsa-miR-579-5p	0	0	0	0	0	0	0	0	0	0	0	0	0	0	0	2.4331	0	0	0	0
hsa-miR-6782-3p	0	0	0	0	0	0	0	0	0	0	0	0	0	0	0	2.08551	0	0	0	0
hsa-miR-4791	0	0	0	0	0	0	0	0	0	0	0	0	0	0	0	1.73793	0	0	0	0
hsa-miR-570-3p	0	0	0	0	0	0	0	0	0	0	0	0	0	0	0	1.73793	0	0	0	0
hsa-miR-6716-3p	0	0	0	0	0	0	0	0	0	0	0	0	0	0	0	1.73793	0	0	0	0
hsa-miR-378g	0	0	0	0	0	0	0	0	0	0	0	0	0	0	0	0.347585	0	0	0	0
hsa-miR-762	0	0	0	0	0	0	0	0	0	0	0	0	0	0	0	0	0	362.523	0	0
hsa-miR-3656	0	0	0	0	0	0	0	0	0	0	0	0	0	0	0	0	0	40.2804	0	0
hsa-miR-449c-3p	0	0	0	0	0	0	0	0	0	0	0	0	0	0	0	0	0	0	30.5408	0
hsa-miR-153-3p	0	0	0	0	0	0	0	0	0	0	0	0	0	0	0	0	0	0	29.9954	0
