# Supplementary material for: Integrated analysis of microRNA regulatory network in nasopharyngeal carcinoma with deep sequencing
Source: J Exp Clin Cancer Res. 2016 Jan 22;35:17. doi: 10.1186/s13046-016-0292-4 (PMC4722718; doi:10.1186/s13046-016-0292-4)
Supplement: Additional file 5: Table S4. — T-test results of differentially expressed miRNAs. (XLSX 10 kb) [file 13046_2016_292_MOESM5_ESM.xlsx]

## Sheet: Sheet1
Table 4. T-test results of differentially expressed miRNAs
miR_name	Log2 (Fold change)	Regulation	FDR	cgjCA(NPC)	czpCA(NPC)	ldcCA(NPC)	ldyCA(NPC)	lgmCA(NPC)	lgpCA(NPC)	lgzCA(NPC)	lhpCA(NPC)	zdjCANPC)	lwzCA(NPC)	ugzCA(NPC)	zzhCA(NPC)	rzhN(Ctrl)	jfqN(Ctrl)	wexN(Ctrl)	xhqN(Ctrl)	yswN(Ctrl)	zhtN(Ctrl)	zxhN(Ctrl)	zywN(Ctrl)
hsa-miR-205-5p	3.91034	up	0.017	13781.2	10433.4	9803.92	8654.14	13365.6	20541	9177.36	17524.8	11808.2	17514.4	18834.9	4658.75	3529.89	1637.77	3557.35	3666.95	4328.52	1439.16	6122.61	2907.64
hsa-miR-92a-3p	4.55749	up	0.03	9766.99	10801.2	61626.9	5579.72	26833.4	32428.5	12024.3	43369.3	34772.4	17997.5	15817	20202	10354.4	3177.02	4937.45	2472.41	6224.19	2724.13	4934.34	3538.64
hsa-miR-193b-3p	257.719	up	0.00714	53.242	39.42	0.03	17.365	25.037	42.317	145.883	374.195	70.907	28.04	85.058	0.03	0.03	11.011	0.03	0.03	0.03	0.03	0.03	0.03
hsa-miR-27a-5p	353.84	up	0.000768	47.226	49.623	0.03	70.02	61.029	47.2	0.03	461.508	45.186	84.121	91.437	0.03	0.03	0.03	0.03	0.03	0.03	0.03	0.03	0.03
hsa-miR-92b-3p	-10.7984	down	0.000336	15310.1	15665.2	61094.4	7548.95	7057.8	17178.4	27739.8	61567.6	11537.7	16266.2	16396.4	49552.1	429968	138706	242698	311578	152408	269726	303029	75752.3
hsa-miR-375	-226.884	down	0.00876	120.019	40.812	0.03	82.343	95.846	269.366	207.772	1372.05	350.018	77.79	276.437	1969.38	38810.7	31851.9	16910	32555.7	41160.9	12537.2	12104.2	19877.4
hsa-miR-34c-5p	-565.091	down	0.00825	26.17	140.986	0.03	22.686	14.084	285.235	190.09	0.03	155.371	42.513	76.02	0.03	2778.66	14420	26633.1	4688.78	6810.07	1313.75	2980.75	7083
hsa-miR-449c-5p	-1968.91	down	0.000582	0.602	10.203	0.03	16.245	17.996	24.414	4.421	0.03	187.348	10.854	22.859	0.03	5258.63	22112.8	11929.3	6047.19	2993.74	6447.45	3403.69	1596.85
